# Supplementary material for: Bis(μ2-4-amino-3-nitro­benzoato)bis­(4-amino-3-nitro­benzoato)octa­butyldi-μ3-oxido-tetra­tin(IV)
Source: Acta Crystallogr Sect E Struct Rep Online. 2010 Oct 13;66(Pt 11):m1406–7. doi: 10.1107/S1600536810040146 (PMC3009280; doi:10.1107/S1600536810040146)
Supplement: Supplementary file 1 [file e-66-m1406-sup1.cif]

##############################################################################
###                                                                        ###
###        Electronic paper (Acta Crystallographica Section E)             ###
###                                                                        ###
##############################################################################
#                                                                            #
# This CIF contains the data in a paper accepted for publication in Acta     #
# Crystallographica Section E. It conforms to the requirements of Notes      #
# for Authors for Section E, and has been peer reviewed under the auspices   #
# of the IUCr Commission on Journals.                                        #
#                                                                            #
# Full details of the Crystallographic Information File format               #
# are given in the paper "The Crystallographic Information File (CIF):       #
# a New Standard Archive File for Crystallography" by S. R. Hall, F. H.      #
# Allen and I. D. Brown [Acta Cryst. (1991), A47, 655-685].                  #
#                                                                            #
# The current version of the core CIF dictionary is obtainable from          #
# ftp://ftp.iucr.org/pub/cif_core.dic. The current version number is 2.4.    #
#                                                                            #
# Software is freely available for graphical display of the structure(s) in  #
# this CIF.  For information consult the CIF home page http://www.iucr.org/  #
# cif/home.html                                                              #
#                                                                            #
# This file may be used for bona fide research purposes within the           #
# scientific community so long as proper attribution is given to the journal # 
# article from which it was obtained.                                        #
#                                                                            #
##############################################################################
                                             
data_global
_audit_creation_method     'form.cif (version 2.0)'
_journal_data_validation_number     ?
_journal_date_recd_electronic     2010-10-07
_journal_date_accepted     2010-10-07
_journal_name_full     'Acta Crystallographica, Section E'
_journal_year     2010
_journal_volume     66
_journal_issue     11
_journal_page_first     m1406
_journal_page_last     m1407
_journal_paper_category     QM
_journal_coeditor_code     FJ2350
_publ_contact_author_name     'Prof. Fun, Hoong-Kun'
_publ_contact_author_address
;
      X-ray Crystallography Unit
      School of Physics
      Universiti Sains Malaysia
      11800 USM, Penang
      MALAYSIA
;
_publ_contact_author_email     'hkfun@usm.my'
_publ_contact_author_fax     '604 6579150'
_publ_contact_author_phone     '604 6533652'
_publ_section_title
;\
Bis(\m~2~-4-amino-3-nitrobenzoato)bis(4-amino-3-nitrobenzoato)octabutyldi-\
\m~3~-oxido-tetratin(IV)
;
loop_
    _publ_author_name
    _publ_author_footnote
    _publ_author_address
    'Yip-Foo Win' ?
;
      Department of Chemical Science
      Faculty of Science
      Universiti Tunku Abdul Rahman
      31900 Kampar, Perak
      Malaysia
;
    'Chen-Shang Choong' ?
;
      Department of Chemical Science
      Faculty of Science
      Universiti Tunku Abdul Rahman
      31900 Kampar, Perak
      Malaysia
;
    'Siang-Guan Teoh' ?
;
      School of Chemical Sciences
      Universiti Sains Malaysia
      11800 USM, Penang
      Malaysia
;
    'Jia Hao Goh'
;
      Thomson Reuters ResearcherID: C-7576-2009.
;
;
      X-ray Crystallography Unit
      School of Physics
      Universiti Sains Malaysia
      11800 USM, Penang
      Malaysia
;
    'Hoong-Kun Fun'
;
      Thomson Reuters ResearcherID: A-3561-2009.
;
;     X-ray Crystallography Unit
      School of Physics
      Universiti Sains Malaysia
      11800 USM, Penang
      Malaysia
;
data_I
_audit_creation_method     SHELXL-97
_chemical_name_systematic
;
Bis(\m~2~-4-amino-3-nitrobenzoato)bis(4-amino-3-nitrobenzoato)octabutyldi-
\m~3~-oxido-tetratin(IV)
;
_chemical_name_common     ?
_chemical_formula_moiety     'C60 H92 N8 O18 Sn4'
_chemical_formula_sum     'C60 H92 N8 O18 Sn4'
_chemical_formula_iupac     '[Sn4 (C4 H9)8 (C7 H5 N2 O4)4 O2]'
_chemical_formula_weight     1688.18
_chemical_melting_point     ?
_symmetry_cell_setting     triclinic
_symmetry_space_group_name_H-M     'P -1'
_symmetry_space_group_name_Hall     '-P 1'
loop_
    _symmetry_equiv_pos_as_xyz
    'x, y, z'
    '-x, -y, -z'
_cell_length_a     11.9585(9)
_cell_length_b     13.0679(10)
_cell_length_c     13.1897(10)
_cell_angle_alpha     76.256(2)
_cell_angle_beta     67.445(2)
_cell_angle_gamma     66.108(2)
_cell_volume     1732.1(2)
_cell_formula_units_Z     1
_cell_measurement_reflns_used     5645
_cell_measurement_theta_min     3.43
_cell_measurement_theta_max     33.15
_cell_measurement_temperature     100.00(10)
_exptl_crystal_description     'block'
_exptl_crystal_colour     'yellow'
_exptl_crystal_size_max     0.196
_exptl_crystal_size_mid     0.152
_exptl_crystal_size_min     0.063
_exptl_crystal_density_diffrn     1.618
_exptl_crystal_density_meas     ?
_exptl_crystal_density_method     'not measured'
_exptl_crystal_F_000     852
_exptl_absorpt_coefficient_mu     1.497
_exptl_absorpt_correction_type     multi-scan
_exptl_absorpt_process_details     '(<i>SADABS</i>; Bruker, 2009)'
_exptl_absorpt_correction_T_min     0.7579
_exptl_absorpt_correction_T_max     0.9116
_exptl_special_details
;
The crystal was placed in the cold stream of an Oxford Cryosystems
Cobra open-flow nitrogen cryostat (Cosier & Glazer, 1986) operating
at 100.0(1)K.
;
_diffrn_ambient_temperature     100.00(10)
_diffrn_radiation_type     MoK\a
_diffrn_radiation_wavelength     0.71073
_diffrn_radiation_source     'fine-focus sealed tube'
_diffrn_radiation_monochromator     graphite
_diffrn_measurement_device_type
;
Bruker APEXII DUO CCD area-detector
;
_diffrn_measurement_method     '\f and \w scans'
_diffrn_detector_area_resol_mean     ?
_diffrn_reflns_number     32184
_diffrn_reflns_av_R_equivalents     0.0546
_diffrn_reflns_av_sigmaI/netI     0.0600
_diffrn_reflns_theta_min     1.71
_diffrn_reflns_theta_max     31.50
_diffrn_reflns_theta_full     31.50
_diffrn_measured_fraction_theta_max     0.985
_diffrn_measured_fraction_theta_full     0.985
_diffrn_reflns_limit_h_min     -17
_diffrn_reflns_limit_h_max     17
_diffrn_reflns_limit_k_min     -19
_diffrn_reflns_limit_k_max     18
_diffrn_reflns_limit_l_min     -19
_diffrn_reflns_limit_l_max     19
_diffrn_standards_number     0
_diffrn_standards_interval_count     .
_diffrn_standards_interval_time     .
_diffrn_standards_decay_%     ?
_refine_special_details
;
 Refinement of F^2^ against ALL reflections.  The weighted R-factor wR and
 goodness of fit S are based on F^2^, conventional R-factors R are based
 on F, with F set to zero for negative F^2^. The threshold expression of
 F^2^ > 2sigma(F^2^) is used only for calculating R-factors(gt) etc. and is
 not relevant to the choice of reflections for refinement.  R-factors based
 on F^2^ are statistically about twice as large as those based on F, and R-
 factors based on ALL data will be even larger.
;
_reflns_number_total     11359
_reflns_number_gt     8603
_reflns_threshold_expression     I>2\s(I)
_refine_ls_structure_factor_coef     Fsqd
_refine_ls_matrix_type     full
_refine_ls_R_factor_all     0.0569
_refine_ls_R_factor_gt     0.0371
_refine_ls_wR_factor_gt     0.0942
_refine_ls_wR_factor_ref     0.1163
_refine_ls_goodness_of_fit_ref     1.039
_refine_ls_restrained_S_all     1.039
_refine_ls_number_reflns     11359
_refine_ls_number_parameters     410
_refine_ls_number_restraints     0
_refine_ls_hydrogen_treatment     constr
_refine_ls_weighting_scheme     calc
_refine_ls_weighting_details
         'calc w=1/[\s^2^(Fo^2^)+(0.0611P)^2^+0.0000P] where P=(Fo^2^+2Fc^2^)/3'
_atom_sites_solution_hydrogens     geom
_atom_sites_solution_primary     direct
_atom_sites_solution_secondary     difmap
_refine_ls_shift/su_max     0.001
_refine_ls_shift/su_mean     0.000
_refine_diff_density_max     1.255
_refine_diff_density_min     -1.175
_refine_ls_extinction_method     none
_refine_ls_extinction_coef     ?
loop_
    _atom_type_symbol
    _atom_type_description
    _atom_type_scat_dispersion_real
    _atom_type_scat_dispersion_imag
    _atom_type_scat_source
    'C' 'C' 0.0033 0.0016
                         'International Tables Vol C Tables 4.2.6.8 and 6.1.1.4'
    'H' 'H' 0.0000 0.0000
                         'International Tables Vol C Tables 4.2.6.8 and 6.1.1.4'
    'N' 'N' 0.0061 0.0033
                         'International Tables Vol C Tables 4.2.6.8 and 6.1.1.4'
    'O' 'O' 0.0106 0.0060
                         'International Tables Vol C Tables 4.2.6.8 and 6.1.1.4'
    'Sn' 'Sn' -0.6537 1.4246
                         'International Tables Vol C Tables 4.2.6.8 and 6.1.1.4'
_computing_data_collection     'APEX2 (Bruker, 2009)'
_computing_cell_refinement     'SAINT (Bruker, 2009)'
_computing_data_reduction     'SAINT (Bruker, 2009)'
_computing_structure_solution     'SHELXTL (Sheldrick, 2008)'
_computing_structure_refinement     'SHELXTL (Sheldrick, 2008)'
_computing_molecular_graphics     'SHELXTL (Sheldrick, 2008)'
_computing_publication_material
;
SHELXTL (Sheldrick, 2008) and PLATON (Spek, 2009)
;
loop_
    _atom_site_type_symbol
    _atom_site_label
    _atom_site_fract_x
    _atom_site_fract_y
    _atom_site_fract_z
    _atom_site_U_iso_or_equiv
    _atom_site_adp_type
    _atom_site_calc_flag
    _atom_site_refinement_flags
    _atom_site_occupancy
    _atom_site_disorder_assembly
    _atom_site_disorder_group
    Sn Sn1 -0.15407(2) 0.426491(18) 0.258267(17) 0.01235(6) Uani d . 1 . .
    Sn Sn2 0.126384(19) 0.388757(17) 0.012249(17) 0.01183(6) Uani d . 1 . .
    O O1 0.5285(3) -0.1013(3) 0.4294(3) 0.0452(9) Uani d . 1 . .
    O O2 0.3268(4) -0.0394(3) 0.5298(3) 0.0469(9) Uani d . 1 . .
    O O3 0.0372(2) 0.29294(19) 0.21639(19) 0.0150(5) Uani d . 1 . .
    O O4 -0.0160(2) 0.2104(2) 0.3863(2) 0.0230(5) Uani d . 1 . .
    O O5 0.9029(2) -0.0002(2) -0.1901(2) 0.0233(5) Uani d . 1 . .
    O O6 0.7210(3) 0.0470(2) -0.0558(2) 0.0254(6) Uani d . 1 . .
    O O7 0.3299(2) 0.3217(2) -0.10236(19) 0.0183(5) Uani d . 1 . .
    O O8 -0.3316(2) 0.5805(2) 0.2675(2) 0.0187(5) Uani d . 1 . .
    O O9 -0.0734(2) 0.47928(19) 0.09963(18) 0.0133(4) Uani d . 1 . .
    N N1 0.5993(3) -0.0496(3) 0.2134(3) 0.0313(8) Uani d . 1 . .
    H H1N1 0.6573 -0.0435 0.1450 0.038 Uiso d R 1 . .
    H H2N1 0.6222 -0.0939 0.2830 0.038 Uiso d R 1 . .
    N N2 0.4123(4) -0.0430(3) 0.4400(3) 0.0315(8) Uani d . 1 . .
    N N3 0.9151(3) 0.0899(3) -0.3964(2) 0.0192(6) Uani d . 1 . .
    H H1N3 0.9467 0.1258 -0.4600 0.023 Uiso d R 1 . .
    H H2N3 0.9574 0.0317 -0.3594 0.023 Uiso d R 1 . .
    N N4 0.7854(3) 0.0571(2) -0.1543(2) 0.0173(6) Uani d . 1 . .
    C C1 0.2968(3) 0.1390(3) 0.1681(3) 0.0186(7) Uani d . 1 . .
    H H1A 0.2693 0.1787 0.1084 0.022 Uiso calc R 1 . .
    C C2 0.4240(3) 0.0748(3) 0.1495(3) 0.0212(7) Uani d . 1 . .
    H H2A 0.4809 0.0718 0.0776 0.025 Uiso calc R 1 . .
    C C3 0.4715(3) 0.0126(3) 0.2369(3) 0.0213(7) Uani d . 1 . .
    C C4 0.3797(4) 0.0193(3) 0.3434(3) 0.0211(7) Uani d . 1 . .
    C C5 0.2486(3) 0.0864(3) 0.3609(3) 0.0182(6) Uani d . 1 . .
    H H5A 0.1902 0.0895 0.4322 0.022 Uiso calc R 1 . .
    C C6 0.2058(3) 0.1470(3) 0.2745(3) 0.0163(6) Uani d . 1 . .
    C C7 0.0658(3) 0.2188(3) 0.2964(3) 0.0161(6) Uani d . 1 . .
    C C8 -0.2737(3) 0.3386(3) 0.2691(3) 0.0190(7) Uani d . 1 . .
    H H8A -0.3379 0.3446 0.3420 0.023 Uiso calc R 1 . .
    H H8B -0.3195 0.3771 0.2164 0.023 Uiso calc R 1 . .
    C C9 -0.2096(4) 0.2138(3) 0.2494(3) 0.0238(7) Uani d . 1 . .
    H H9A -0.1820 0.1707 0.3118 0.029 Uiso calc R 1 . .
    H H9B -0.1334 0.2038 0.1843 0.029 Uiso calc R 1 . .
    C C10 -0.3018(4) 0.1683(3) 0.2336(4) 0.0283(8) Uani d . 1 . .
    H H10A -0.2612 0.0875 0.2313 0.034 Uiso calc R 1 . .
    H H10B -0.3802 0.1828 0.2968 0.034 Uiso calc R 1 . .
    C C11 -0.3378(6) 0.2205(5) 0.1287(4) 0.0438(12) Uani d . 1 . .
    H H11A -0.3958 0.1894 0.1240 0.066 Uiso calc R 1 . .
    H H11B -0.2611 0.2043 0.0655 0.066 Uiso calc R 1 . .
    H H11C -0.3793 0.3004 0.1307 0.066 Uiso calc R 1 . .
    C C12 -0.1180(3) 0.4888(3) 0.3732(3) 0.0191(7) Uani d . 1 . .
    H H12A -0.0676 0.4252 0.4117 0.023 Uiso calc R 1 . .
    H H12B -0.0650 0.5344 0.3321 0.023 Uiso calc R 1 . .
    C C13 -0.2355(4) 0.5582(4) 0.4589(3) 0.0248(8) Uani d . 1 . .
    H H13A -0.2862 0.6223 0.4211 0.030 Uiso calc R 1 . .
    H H13B -0.2886 0.5128 0.5010 0.030 Uiso calc R 1 . .
    C C14 -0.2041(4) 0.6002(4) 0.5377(3) 0.0280(8) Uani d . 1 . .
    H H14A -0.1521 0.6466 0.4963 0.034 Uiso calc R 1 . .
    H H14B -0.1533 0.5365 0.5758 0.034 Uiso calc R 1 . .
    C C15 -0.3241(5) 0.6682(4) 0.6222(4) 0.0352(10) Uani d . 1 . .
    H H15A -0.2992 0.6927 0.6707 0.053 Uiso calc R 1 . .
    H H15B -0.3754 0.6224 0.6644 0.053 Uiso calc R 1 . .
    H H15C -0.3737 0.7325 0.5851 0.053 Uiso calc R 1 . .
    C C16 0.5905(3) 0.2917(3) -0.3655(3) 0.0166(6) Uani d . 1 . .
    H H16A 0.5465 0.3451 -0.4107 0.020 Uiso calc R 1 . .
    C C17 0.7173(3) 0.2297(3) -0.4104(3) 0.0178(6) Uani d . 1 . .
    H H17A 0.7574 0.2407 -0.4859 0.021 Uiso calc R 1 . .
    C C18 0.7904(3) 0.1483(3) -0.3449(3) 0.0152(6) Uani d . 1 . .
    C C19 0.7236(3) 0.1349(3) -0.2307(3) 0.0135(6) Uani d . 1 . .
    C C20 0.5918(3) 0.1990(3) -0.1861(3) 0.0133(6) Uani d . 1 . .
    H H20A 0.5499 0.1885 -0.1109 0.016 Uiso calc R 1 . .
    C C21 0.5243(3) 0.2764(3) -0.2514(3) 0.0136(6) Uani d . 1 . .
    C C22 0.3840(3) 0.3441(3) -0.2034(3) 0.0138(6) Uani d . 1 . .
    C C23 0.0916(4) 0.2564(3) -0.0232(3) 0.0194(7) Uani d . 1 . .
    H H23A 0.1537 0.1853 -0.0055 0.023 Uiso calc R 1 . .
    H H23B 0.0061 0.2570 0.0241 0.023 Uiso calc R 1 . .
    C C24 0.1005(3) 0.2635(3) -0.1432(3) 0.0183(6) Uani d . 1 . .
    H H24A 0.0363 0.3332 -0.1604 0.022 Uiso calc R 1 . .
    H H24B 0.1850 0.2651 -0.1908 0.022 Uiso calc R 1 . .
    C C25 0.0794(4) 0.1652(3) -0.1674(3) 0.0215(7) Uani d . 1 . .
    H H25A 0.1367 0.0952 -0.1421 0.026 Uiso calc R 1 . .
    H H25B -0.0088 0.1689 -0.1266 0.026 Uiso calc R 1 . .
    C C26 0.1044(4) 0.1659(4) -0.2894(4) 0.0301(9) Uani d . 1 . .
    H H26A 0.1004 0.0983 -0.3020 0.045 Uiso calc R 1 . .
    H H26B 0.1885 0.1701 -0.3309 0.045 Uiso calc R 1 . .
    H H26C 0.0400 0.2299 -0.3125 0.045 Uiso calc R 1 . .
    C C27 0.2107(3) 0.4357(3) 0.1018(3) 0.0174(6) Uani d . 1 . .
    H H27A 0.1436 0.4668 0.1682 0.021 Uiso calc R 1 . .
    H H27B 0.2737 0.3685 0.1245 0.021 Uiso calc R 1 . .
    C C28 0.2768(4) 0.5210(3) 0.0386(3) 0.0202(7) Uani d . 1 . .
    H H28A 0.3422 0.4917 -0.0292 0.024 Uiso calc R 1 . .
    H H28B 0.2134 0.5900 0.0189 0.024 Uiso calc R 1 . .
    C C29 0.3397(3) 0.5474(3) 0.1050(3) 0.0221(7) Uani d . 1 . .
    H H29A 0.3960 0.4773 0.1313 0.027 Uiso calc R 1 . .
    H H29B 0.3931 0.5906 0.0567 0.027 Uiso calc R 1 . .
    C C30 0.2445(4) 0.6125(4) 0.2031(3) 0.0269(8) Uani d . 1 . .
    H H30A 0.2908 0.6194 0.2452 0.040 Uiso calc R 1 . .
    H H30B 0.1869 0.5733 0.2487 0.040 Uiso calc R 1 . .
    H H30C 0.1957 0.6860 0.1774 0.040 Uiso calc R 1 . .
loop_
    _atom_site_aniso_label
    _atom_site_aniso_U_11
    _atom_site_aniso_U_22
    _atom_site_aniso_U_33
    _atom_site_aniso_U_12
    _atom_site_aniso_U_13
    _atom_site_aniso_U_23
    Sn1 0.01042(10) 0.01296(11) 0.01006(10) -0.00221(7) -0.00232(7) 0.00013(8)
    Sn2 0.01123(10) 0.01097(10) 0.01065(10) -0.00180(7) -0.00337(7) -0.00046(7)
    O1 0.0303(17) 0.047(2) 0.053(2) 0.0028(14) -0.0281(16) -0.0003(17)
    O2 0.042(2) 0.059(2) 0.0247(16) -0.0027(16) -0.0162(15) 0.0049(15)
    O3 0.0112(10) 0.0149(11) 0.0138(10) -0.0025(8) -0.0021(8) 0.0003(9)
    O4 0.0167(12) 0.0256(14) 0.0165(12) -0.0040(9) -0.0023(10) 0.0045(10)
    O5 0.0134(11) 0.0237(13) 0.0247(13) 0.0002(9) -0.0071(10) 0.0013(10)
    O6 0.0214(13) 0.0294(15) 0.0150(12) -0.0009(10) -0.0053(10) 0.0010(10)
    O7 0.0117(11) 0.0233(13) 0.0119(10) -0.0004(9) -0.0021(9) -0.0007(9)
    O8 0.0135(11) 0.0199(12) 0.0174(11) 0.0010(9) -0.0068(9) -0.0017(9)
    O9 0.0116(10) 0.0127(10) 0.0117(10) -0.0025(8) -0.0029(8) 0.0009(8)
    N1 0.0133(14) 0.0299(18) 0.043(2) -0.0003(12) -0.0082(14) -0.0053(16)
    N2 0.0276(18) 0.0309(19) 0.0340(19) -0.0016(13) -0.0198(15) 0.0013(15)
    N3 0.0104(12) 0.0188(14) 0.0184(14) -0.0006(10) -0.0018(10) 0.0026(11)
    N4 0.0149(13) 0.0170(14) 0.0190(14) -0.0021(10) -0.0088(11) -0.0010(11)
    C1 0.0141(15) 0.0159(15) 0.0233(17) -0.0039(11) -0.0057(13) -0.0005(13)
    C2 0.0146(15) 0.0217(17) 0.0237(17) -0.0053(12) -0.0027(13) -0.0040(14)
    C3 0.0149(15) 0.0163(16) 0.0331(19) -0.0041(12) -0.0078(14) -0.0057(14)
    C4 0.0245(18) 0.0179(16) 0.0251(17) -0.0081(13) -0.0140(14) 0.0015(14)
    C5 0.0148(15) 0.0182(16) 0.0206(16) -0.0051(11) -0.0073(13) 0.0014(13)
    C6 0.0118(14) 0.0142(15) 0.0217(16) -0.0041(11) -0.0051(12) -0.0011(12)
    C7 0.0144(14) 0.0132(15) 0.0188(15) -0.0019(11) -0.0089(12) 0.0025(12)
    C8 0.0149(15) 0.0174(16) 0.0218(16) -0.0056(11) -0.0040(13) -0.0006(13)
    C9 0.0226(17) 0.0192(17) 0.0300(19) -0.0075(13) -0.0078(15) -0.0041(15)
    C10 0.033(2) 0.0203(18) 0.034(2) -0.0134(15) -0.0121(17) 0.0024(16)
    C11 0.066(4) 0.041(3) 0.047(3) -0.034(3) -0.031(3) 0.004(2)
    C12 0.0168(15) 0.0209(17) 0.0175(15) -0.0020(12) -0.0073(12) -0.0038(13)
    C13 0.0201(17) 0.033(2) 0.0234(18) -0.0076(14) -0.0060(14) -0.0104(16)
    C14 0.035(2) 0.033(2) 0.0184(17) -0.0131(16) -0.0098(16) -0.0030(15)
    C15 0.043(3) 0.035(2) 0.026(2) -0.0060(18) -0.0123(19) -0.0121(18)
    C16 0.0147(14) 0.0166(15) 0.0148(14) -0.0032(11) -0.0048(12) 0.0011(12)
    C17 0.0132(14) 0.0192(16) 0.0143(14) -0.0013(11) -0.0035(12) 0.0003(12)
    C18 0.0118(13) 0.0148(15) 0.0173(15) -0.0048(11) -0.0034(12) -0.0007(12)
    C19 0.0121(13) 0.0130(14) 0.0159(14) -0.0039(10) -0.0060(11) -0.0007(11)
    C20 0.0124(13) 0.0141(14) 0.0122(13) -0.0048(10) -0.0026(11) -0.0014(11)
    C21 0.0102(13) 0.0144(14) 0.0117(13) -0.0014(10) -0.0012(11) -0.0026(11)
    C22 0.0132(14) 0.0122(14) 0.0168(14) -0.0028(10) -0.0061(11) -0.0038(12)
    C23 0.0211(16) 0.0192(16) 0.0171(15) -0.0079(12) -0.0042(13) -0.0024(13)
    C24 0.0202(16) 0.0174(16) 0.0195(16) -0.0063(12) -0.0090(13) -0.0020(13)
    C25 0.0188(16) 0.0197(17) 0.0275(18) -0.0053(12) -0.0076(14) -0.0073(14)
    C26 0.026(2) 0.035(2) 0.034(2) -0.0072(15) -0.0130(17) -0.0120(18)
    C27 0.0165(15) 0.0186(16) 0.0169(15) -0.0079(12) -0.0040(12) -0.0006(12)
    C28 0.0233(17) 0.0228(17) 0.0164(15) -0.0126(13) -0.0053(13) 0.0007(13)
    C29 0.0185(16) 0.0252(18) 0.0259(18) -0.0125(13) -0.0081(14) 0.0020(14)
    C30 0.0252(19) 0.029(2) 0.033(2) -0.0119(15) -0.0110(16) -0.0075(17)
_geom_special_details
;
 All esds (except the esd in the dihedral angle between two l.s. planes)
 are estimated using the full covariance matrix.  The cell esds are taken
 into account individually in the estimation of esds in distances, angles
 and torsion angles; correlations between esds in cell parameters are only
 used when they are defined by crystal symmetry.  An approximate (isotropic)
 treatment of cell esds is used for estimating esds involving l.s. planes.
;
loop_
    _geom_bond_atom_site_label_1
    _geom_bond_atom_site_label_2
    _geom_bond_site_symmetry_2
    _geom_bond_distance
    _geom_bond_publ_flag
    Sn1 O9 . 2.022(2) ?
    Sn1 C8 . 2.117(4) ?
    Sn1 C12 . 2.125(3) ?
    Sn1 O3 . 2.200(2) ?
    Sn1 O8 . 2.243(2) ?
    Sn2 O9 2_565 2.044(2) ?
    Sn2 C23 . 2.121(3) ?
    Sn2 C27 . 2.133(3) ?
    Sn2 O9 . 2.163(2) ?
    Sn2 O7 . 2.249(2) ?
    Sn2 Sn2 2_565 3.2982(4) ?
    O1 N2 . 1.255(5) ?
    O2 N2 . 1.228(5) ?
    O3 C7 . 1.301(4) ?
    O4 C7 . 1.229(4) ?
    O5 N4 . 1.251(4) ?
    O6 N4 . 1.238(4) ?
    O7 C22 . 1.260(4) ?
    O8 C22 2_565 1.260(4) ?
    O9 Sn2 2_565 2.044(2) ?
    N1 C3 . 1.357(5) ?
    N1 H1N1 . 0.9127 ?
    N1 H2N1 . 1.0326 ?
    N2 C4 . 1.439(5) ?
    N3 C18 . 1.348(4) ?
    N3 H1N3 . 0.8828 ?
    N3 H2N3 . 0.8795 ?
    N4 C19 . 1.439(4) ?
    C1 C2 . 1.363(5) ?
    C1 C6 . 1.404(5) ?
    C1 H1A . 0.9300 ?
    C2 C3 . 1.413(6) ?
    C2 H2A . 0.9300 ?
    C3 C4 . 1.408(5) ?
    C4 C5 . 1.408(5) ?
    C5 C6 . 1.371(5) ?
    C5 H5A . 0.9300 ?
    C6 C7 . 1.500(5) ?
    C8 C9 . 1.533(5) ?
    C8 H8A . 0.9700 ?
    C8 H8B . 0.9700 ?
    C9 C10 . 1.543(6) ?
    C9 H9A . 0.9700 ?
    C9 H9B . 0.9700 ?
    C10 C11 . 1.528(7) ?
    C10 H10A . 0.9700 ?
    C10 H10B . 0.9700 ?
    C11 H11A . 0.9600 ?
    C11 H11B . 0.9600 ?
    C11 H11C . 0.9600 ?
    C12 C13 . 1.520(5) ?
    C12 H12A . 0.9700 ?
    C12 H12B . 0.9700 ?
    C13 C14 . 1.504(5) ?
    C13 H13A . 0.9700 ?
    C13 H13B . 0.9700 ?
    C14 C15 . 1.517(6) ?
    C14 H14A . 0.9700 ?
    C14 H14B . 0.9700 ?
    C15 H15A . 0.9600 ?
    C15 H15B . 0.9600 ?
    C15 H15C . 0.9600 ?
    C16 C17 . 1.360(4) ?
    C16 C21 . 1.415(4) ?
    C16 H16A . 0.9300 ?
    C17 C18 . 1.425(5) ?
    C17 H17A . 0.9300 ?
    C18 C19 . 1.415(5) ?
    C19 C20 . 1.409(4) ?
    C20 C21 . 1.369(5) ?
    C20 H20A . 0.9300 ?
    C21 C22 . 1.499(4) ?
    C22 O8 2_565 1.260(4) ?
    C23 C24 . 1.527(5) ?
    C23 H23A . 0.9700 ?
    C23 H23B . 0.9700 ?
    C24 C25 . 1.527(5) ?
    C24 H24A . 0.9700 ?
    C24 H24B . 0.9700 ?
    C25 C26 . 1.518(6) ?
    C25 H25A . 0.9700 ?
    C25 H25B . 0.9700 ?
    C26 H26A . 0.9600 ?
    C26 H26B . 0.9600 ?
    C26 H26C . 0.9600 ?
    C27 C28 . 1.526(5) ?
    C27 H27A . 0.9700 ?
    C27 H27B . 0.9700 ?
    C28 C29 . 1.521(5) ?
    C28 H28A . 0.9700 ?
    C28 H28B . 0.9700 ?
    C29 C30 . 1.517(5) ?
    C29 H29A . 0.9700 ?
    C29 H29B . 0.9700 ?
    C30 H30A . 0.9600 ?
    C30 H30B . 0.9600 ?
    C30 H30C . 0.9600 ?
loop_
    _geom_angle_atom_site_label_1
    _geom_angle_atom_site_label_2
    _geom_angle_atom_site_label_3
    _geom_angle_site_symmetry_1
    _geom_angle_site_symmetry_3
    _geom_angle
    _geom_angle_publ_flag
    O9 Sn1 C8 . . 110.89(12) ?
    O9 Sn1 C12 . . 113.25(12) ?
    C8 Sn1 C12 . . 135.33(14) ?
    O9 Sn1 O3 . . 78.94(9) ?
    C8 Sn1 O3 . . 100.88(11) ?
    C12 Sn1 O3 . . 93.91(11) ?
    O9 Sn1 O8 . . 89.41(9) ?
    C8 Sn1 O8 . . 84.97(12) ?
    C12 Sn1 O8 . . 88.89(11) ?
    O3 Sn1 O8 . . 168.19(9) ?
    O9 Sn2 C23 2_565 . 104.84(12) ?
    O9 Sn2 C27 2_565 . 108.28(12) ?
    C23 Sn2 C27 . . 146.36(14) ?
    O9 Sn2 O9 2_565 . 76.78(9) ?
    C23 Sn2 O9 . . 95.98(11) ?
    C27 Sn2 O9 . . 97.07(11) ?
    O9 Sn2 O7 2_565 . 92.75(9) ?
    C23 Sn2 O7 . . 87.89(12) ?
    C27 Sn2 O7 . . 84.87(11) ?
    O9 Sn2 O7 . . 169.46(9) ?
    O9 Sn2 Sn2 2_565 2_565 39.68(6) ?
    C23 Sn2 Sn2 . 2_565 103.12(10) ?
    C27 Sn2 Sn2 . 2_565 105.97(10) ?
    O9 Sn2 Sn2 . 2_565 37.10(6) ?
    O7 Sn2 Sn2 . 2_565 132.42(6) ?
    C7 O3 Sn1 . . 116.89(19) ?
    C22 O7 Sn2 . . 133.4(2) ?
    C22 O8 Sn1 2_565 . 139.1(2) ?
    Sn1 O9 Sn2 . 2_565 137.06(11) ?
    Sn1 O9 Sn2 . . 119.61(11) ?
    Sn2 O9 Sn2 2_565 . 103.22(9) ?
    C3 N1 H1N1 . . 121.9 ?
    C3 N1 H2N1 . . 112.1 ?
    H1N1 N1 H2N1 . . 125.5 ?
    O2 N2 O1 . . 121.7(4) ?
    O2 N2 C4 . . 119.9(3) ?
    O1 N2 C4 . . 118.4(4) ?
    C18 N3 H1N3 . . 111.7 ?
    C18 N3 H2N3 . . 118.7 ?
    H1N3 N3 H2N3 . . 128.4 ?
    O6 N4 O5 . . 121.8(3) ?
    O6 N4 C19 . . 119.5(3) ?
    O5 N4 C19 . . 118.7(3) ?
    C2 C1 C6 . . 122.2(4) ?
    C2 C1 H1A . . 118.9 ?
    C6 C1 H1A . . 118.9 ?
    C1 C2 C3 . . 121.5(3) ?
    C1 C2 H2A . . 119.3 ?
    C3 C2 H2A . . 119.3 ?
    N1 C3 C4 . . 124.9(4) ?
    N1 C3 C2 . . 118.9(4) ?
    C4 C3 C2 . . 116.2(3) ?
    C3 C4 C5 . . 121.4(4) ?
    C3 C4 N2 . . 122.7(3) ?
    C5 C4 N2 . . 115.9(3) ?
    C6 C5 C4 . . 121.0(3) ?
    C6 C5 H5A . . 119.5 ?
    C4 C5 H5A . . 119.5 ?
    C5 C6 C1 . . 117.7(3) ?
    C5 C6 C7 . . 119.6(3) ?
    C1 C6 C7 . . 122.7(3) ?
    O4 C7 O3 . . 122.2(3) ?
    O4 C7 C6 . . 121.6(3) ?
    O3 C7 C6 . . 116.2(3) ?
    C9 C8 Sn1 . . 118.1(2) ?
    C9 C8 H8A . . 107.8 ?
    Sn1 C8 H8A . . 107.8 ?
    C9 C8 H8B . . 107.8 ?
    Sn1 C8 H8B . . 107.8 ?
    H8A C8 H8B . . 107.1 ?
    C8 C9 C10 . . 112.1(3) ?
    C8 C9 H9A . . 109.2 ?
    C10 C9 H9A . . 109.2 ?
    C8 C9 H9B . . 109.2 ?
    C10 C9 H9B . . 109.2 ?
    H9A C9 H9B . . 107.9 ?
    C11 C10 C9 . . 113.5(4) ?
    C11 C10 H10A . . 108.9 ?
    C9 C10 H10A . . 108.9 ?
    C11 C10 H10B . . 108.9 ?
    C9 C10 H10B . . 108.9 ?
    H10A C10 H10B . . 107.7 ?
    C10 C11 H11A . . 109.5 ?
    C10 C11 H11B . . 109.5 ?
    H11A C11 H11B . . 109.5 ?
    C10 C11 H11C . . 109.5 ?
    H11A C11 H11C . . 109.5 ?
    H11B C11 H11C . . 109.5 ?
    C13 C12 Sn1 . . 116.8(2) ?
    C13 C12 H12A . . 108.1 ?
    Sn1 C12 H12A . . 108.1 ?
    C13 C12 H12B . . 108.1 ?
    Sn1 C12 H12B . . 108.1 ?
    H12A C12 H12B . . 107.3 ?
    C14 C13 C12 . . 114.5(3) ?
    C14 C13 H13A . . 108.6 ?
    C12 C13 H13A . . 108.6 ?
    C14 C13 H13B . . 108.6 ?
    C12 C13 H13B . . 108.6 ?
    H13A C13 H13B . . 107.6 ?
    C13 C14 C15 . . 112.6(4) ?
    C13 C14 H14A . . 109.1 ?
    C15 C14 H14A . . 109.1 ?
    C13 C14 H14B . . 109.1 ?
    C15 C14 H14B . . 109.1 ?
    H14A C14 H14B . . 107.8 ?
    C14 C15 H15A . . 109.5 ?
    C14 C15 H15B . . 109.5 ?
    H15A C15 H15B . . 109.5 ?
    C14 C15 H15C . . 109.5 ?
    H15A C15 H15C . . 109.5 ?
    H15B C15 H15C . . 109.5 ?
    C17 C16 C21 . . 121.3(3) ?
    C17 C16 H16A . . 119.4 ?
    C21 C16 H16A . . 119.4 ?
    C16 C17 C18 . . 121.9(3) ?
    C16 C17 H17A . . 119.1 ?
    C18 C17 H17A . . 119.1 ?
    N3 C18 C19 . . 125.8(3) ?
    N3 C18 C17 . . 117.9(3) ?
    C19 C18 C17 . . 116.3(3) ?
    C20 C19 C18 . . 120.9(3) ?
    C20 C19 N4 . . 116.6(3) ?
    C18 C19 N4 . . 122.5(3) ?
    C21 C20 C19 . . 121.3(3) ?
    C21 C20 H20A . . 119.4 ?
    C19 C20 H20A . . 119.4 ?
    C20 C21 C16 . . 118.3(3) ?
    C20 C21 C22 . . 121.0(3) ?
    C16 C21 C22 . . 120.7(3) ?
    O7 C22 O8 . 2_565 126.0(3) ?
    O7 C22 C21 . . 117.0(3) ?
    O8 C22 C21 2_565 . 117.0(3) ?
    C24 C23 Sn2 . . 114.1(2) ?
    C24 C23 H23A . . 108.7 ?
    Sn2 C23 H23A . . 108.7 ?
    C24 C23 H23B . . 108.7 ?
    Sn2 C23 H23B . . 108.7 ?
    H23A C23 H23B . . 107.6 ?
    C25 C24 C23 . . 113.0(3) ?
    C25 C24 H24A . . 109.0 ?
    C23 C24 H24A . . 109.0 ?
    C25 C24 H24B . . 109.0 ?
    C23 C24 H24B . . 109.0 ?
    H24A C24 H24B . . 107.8 ?
    C26 C25 C24 . . 112.3(3) ?
    C26 C25 H25A . . 109.1 ?
    C24 C25 H25A . . 109.1 ?
    C26 C25 H25B . . 109.1 ?
    C24 C25 H25B . . 109.1 ?
    H25A C25 H25B . . 107.9 ?
    C25 C26 H26A . . 109.5 ?
    C25 C26 H26B . . 109.5 ?
    H26A C26 H26B . . 109.5 ?
    C25 C26 H26C . . 109.5 ?
    H26A C26 H26C . . 109.5 ?
    H26B C26 H26C . . 109.5 ?
    C28 C27 Sn2 . . 115.0(2) ?
    C28 C27 H27A . . 108.5 ?
    Sn2 C27 H27A . . 108.5 ?
    C28 C27 H27B . . 108.5 ?
    Sn2 C27 H27B . . 108.5 ?
    H27A C27 H27B . . 107.5 ?
    C29 C28 C27 . . 112.5(3) ?
    C29 C28 H28A . . 109.1 ?
    C27 C28 H28A . . 109.1 ?
    C29 C28 H28B . . 109.1 ?
    C27 C28 H28B . . 109.1 ?
    H28A C28 H28B . . 107.8 ?
    C30 C29 C28 . . 114.2(3) ?
    C30 C29 H29A . . 108.7 ?
    C28 C29 H29A . . 108.7 ?
    C30 C29 H29B . . 108.7 ?
    C28 C29 H29B . . 108.7 ?
    H29A C29 H29B . . 107.6 ?
    C29 C30 H30A . . 109.5 ?
    C29 C30 H30B . . 109.5 ?
    H30A C30 H30B . . 109.5 ?
    C29 C30 H30C . . 109.5 ?
    H30A C30 H30C . . 109.5 ?
    H30B C30 H30C . . 109.5 ?
loop_
    _geom_torsion_atom_site_label_1
    _geom_torsion_atom_site_label_2
    _geom_torsion_atom_site_label_3
    _geom_torsion_atom_site_label_4
    _geom_torsion_site_symmetry_1
    _geom_torsion_site_symmetry_2
    _geom_torsion_site_symmetry_3
    _geom_torsion_site_symmetry_4
    _geom_torsion
    _geom_torsion_publ_flag
    O9 Sn1 O3 C7 . . . . 173.3(3) ?
    C8 Sn1 O3 C7 . . . . -77.3(3) ?
    C12 Sn1 O3 C7 . . . . 60.4(3) ?
    O8 Sn1 O3 C7 . . . . 163.8(4) ?
    O9 Sn2 O7 C22 2_565 . . . -11.5(3) ?
    C23 Sn2 O7 C22 . . . . 93.3(3) ?
    C27 Sn2 O7 C22 . . . . -119.6(3) ?
    O9 Sn2 O7 C22 . . . . -18.5(7) ?
    Sn2 Sn2 O7 C22 2_565 . . . -12.6(4) ?
    O9 Sn1 O8 C22 . . . 2_565 17.1(4) ?
    C8 Sn1 O8 C22 . . . 2_565 -94.0(4) ?
    C12 Sn1 O8 C22 . . . 2_565 130.3(4) ?
    O3 Sn1 O8 C22 . . . 2_565 26.4(7) ?
    C8 Sn1 O9 Sn2 . . . 2_565 82.2(2) ?
    C12 Sn1 O9 Sn2 . . . 2_565 -90.8(2) ?
    O3 Sn1 O9 Sn2 . . . 2_565 179.71(19) ?
    O8 Sn1 O9 Sn2 . . . 2_565 -2.23(18) ?
    C8 Sn1 O9 Sn2 . . . . -102.47(15) ?
    C12 Sn1 O9 Sn2 . . . . 84.59(15) ?
    O3 Sn1 O9 Sn2 . . . . -4.93(11) ?
    O8 Sn1 O9 Sn2 . . . . 173.13(13) ?
    O9 Sn2 O9 Sn1 2_565 . . . -176.76(19) ?
    C23 Sn2 O9 Sn1 . . . . 79.36(15) ?
    C27 Sn2 O9 Sn1 . . . . -69.56(15) ?
    O7 Sn2 O9 Sn1 . . . . -169.5(4) ?
    Sn2 Sn2 O9 Sn1 2_565 . . . -176.76(19) ?
    O9 Sn2 O9 Sn2 2_565 . . 2_565 0.001(2) ?
    C23 Sn2 O9 Sn2 . . . 2_565 -103.88(13) ?
    C27 Sn2 O9 Sn2 . . . 2_565 107.20(13) ?
    O7 Sn2 O9 Sn2 . . . 2_565 7.2(5) ?
    C6 C1 C2 C3 . . . . -0.1(6) ?
    C1 C2 C3 N1 . . . . -179.8(4) ?
    C1 C2 C3 C4 . . . . 1.1(5) ?
    N1 C3 C4 C5 . . . . 179.8(4) ?
    C2 C3 C4 C5 . . . . -1.3(5) ?
    N1 C3 C4 N2 . . . . -1.7(6) ?
    C2 C3 C4 N2 . . . . 177.3(3) ?
    O2 N2 C4 C3 . . . . -175.4(4) ?
    O1 N2 C4 C3 . . . . 3.5(6) ?
    O2 N2 C4 C5 . . . . 3.2(6) ?
    O1 N2 C4 C5 . . . . -177.9(4) ?
    C3 C4 C5 C6 . . . . 0.4(5) ?
    N2 C4 C5 C6 . . . . -178.2(3) ?
    C4 C5 C6 C1 . . . . 0.7(5) ?
    C4 C5 C6 C7 . . . . -179.1(3) ?
    C2 C1 C6 C5 . . . . -0.8(5) ?
    C2 C1 C6 C7 . . . . 179.0(3) ?
    Sn1 O3 C7 O4 . . . . 12.7(4) ?
    Sn1 O3 C7 C6 . . . . -164.9(2) ?
    C5 C6 C7 O4 . . . . -12.8(5) ?
    C1 C6 C7 O4 . . . . 167.4(3) ?
    C5 C6 C7 O3 . . . . 164.7(3) ?
    C1 C6 C7 O3 . . . . -15.1(5) ?
    O9 Sn1 C8 C9 . . . . 83.0(3) ?
    C12 Sn1 C8 C9 . . . . -106.3(3) ?
    O3 Sn1 C8 C9 . . . . 0.8(3) ?
    O8 Sn1 C8 C9 . . . . 170.4(3) ?
    Sn1 C8 C9 C10 . . . . -166.9(3) ?
    C8 C9 C10 C11 . . . . 66.1(5) ?
    O9 Sn1 C12 C13 . . . . 121.2(3) ?
    C8 Sn1 C12 C13 . . . . -49.4(4) ?
    O3 Sn1 C12 C13 . . . . -159.2(3) ?
    O8 Sn1 C12 C13 . . . . 32.3(3) ?
    Sn1 C12 C13 C14 . . . . -179.8(3) ?
    C12 C13 C14 C15 . . . . -179.6(4) ?
    C21 C16 C17 C18 . . . . -1.4(5) ?
    C16 C17 C18 N3 . . . . 179.4(3) ?
    C16 C17 C18 C19 . . . . 0.4(5) ?
    N3 C18 C19 C20 . . . . -178.5(3) ?
    C17 C18 C19 C20 . . . . 0.4(5) ?
    N3 C18 C19 N4 . . . . 2.1(5) ?
    C17 C18 C19 N4 . . . . -179.1(3) ?
    O6 N4 C19 C20 . . . . 2.5(5) ?
    O5 N4 C19 C20 . . . . -178.9(3) ?
    O6 N4 C19 C18 . . . . -178.0(3) ?
    O5 N4 C19 C18 . . . . 0.6(5) ?
    C18 C19 C20 C21 . . . . -0.3(5) ?
    N4 C19 C20 C21 . . . . 179.2(3) ?
    C19 C20 C21 C16 . . . . -0.6(5) ?
    C19 C20 C21 C22 . . . . 179.9(3) ?
    C17 C16 C21 C20 . . . . 1.4(5) ?
    C17 C16 C21 C22 . . . . -179.0(3) ?
    Sn2 O7 C22 O8 . . . 2_565 3.3(5) ?
    Sn2 O7 C22 C21 . . . . -178.0(2) ?
    C20 C21 C22 O7 . . . . -4.1(5) ?
    C16 C21 C22 O7 . . . . 176.3(3) ?
    C20 C21 C22 O8 . . . 2_565 174.7(3) ?
    C16 C21 C22 O8 . . . 2_565 -4.9(5) ?
    O9 Sn2 C23 C24 2_565 . . . 27.4(3) ?
    C27 Sn2 C23 C24 . . . . -142.4(2) ?
    O9 Sn2 C23 C24 . . . . 105.2(2) ?
    O7 Sn2 C23 C24 . . . . -64.9(3) ?
    Sn2 Sn2 C23 C24 2_565 . . . 68.3(3) ?
    Sn2 C23 C24 C25 . . . . 178.1(2) ?
    C23 C24 C25 C26 . . . . -173.1(3) ?
    O9 Sn2 C27 C28 2_565 . . . -28.8(3) ?
    C23 Sn2 C27 C28 . . . . 140.8(3) ?
    O9 Sn2 C27 C28 . . . . -107.1(2) ?
    O7 Sn2 C27 C28 . . . . 62.5(2) ?
    Sn2 Sn2 C27 C28 2_565 . . . -70.3(2) ?
    Sn2 C27 C28 C29 . . . . -177.6(2) ?
    C27 C28 C29 C30 . . . . -68.9(4) ?
loop_
    _geom_hbond_atom_site_label_D
    _geom_hbond_atom_site_label_H
    _geom_hbond_atom_site_label_A
    _geom_hbond_site_symmetry_A
    _geom_hbond_distance_DH
    _geom_hbond_distance_HA
    _geom_hbond_distance_DA
    _geom_hbond_angle_DHA
    _geom_hbond_publ_flag
    N1 H1N1 O6 . 0.91 2.59 3.422(4) 153 yes
    N1 H2N1 O1 . 1.03 1.83 2.644(5) 133 yes
    N3 H1N3 O4 1_654 0.88 2.04 2.910(4) 167 yes
    N3 H2N3 O5 . 0.88 2.06 2.669(4) 125 yes
    C17 H17A O4 1_654 0.93 2.51 3.246(5) 137 yes
    C30 H30A Cg1 2_665 0.96 2.80 3.584(5) 139 yes
