# Supplementary material for: Bis(μ2-4-amino-3-nitro­benzoato)bis­(4-amino-3-nitro­benzoato)octa­butyldi-μ3-oxido-tetra­tin(IV)
Source: Acta Crystallogr Sect E Struct Rep Online. 2010 Oct 13;66(Pt 11):m1406–7. doi: 10.1107/S1600536810040146 (PMC3009280; doi:10.1107/S1600536810040146)
Supplement: Supplementary file 2 [file e-66-m1406-Isup2.hkl]

# 
# h,k,l, Fc-squared, Fo-squared, sigma(Fo-squared) and status flag 
# 
data_I
_shelx_title ' yipfw4m in P-1 (100K)' 
_shelx_refln_list_code          4 
_shelx_F_calc_maximum      289.57 
_exptl_crystal_F_000       852.00 
_reflns_d_resolution_high  0.6802 
 
loop_ 
 _symmetry_equiv_pos_as_xyz 
 'x, y, z' 
 '-x, -y, -z' 
 
_cell_length_a    11.9585 
_cell_length_b    13.0679 
_cell_length_c    13.1897 
_cell_angle_alpha  76.256 
_cell_angle_beta   67.445 
_cell_angle_gamma  66.108 
 
_shelx_F_squared_multiplier     1.000 
 
loop_ 
 _refln_index_h 
 _refln_index_k 
 _refln_index_l 
 _refln_F_squared_calc 
 _refln_F_squared_meas 
 _refln_F_squared_sigma 
 _refln_observed_status 
   2   0   0    11760.99    11444.47    332.17 o 
   3   0   0     6074.22     6511.38    136.80 o 
   4   0   0    16716.69    16862.91    411.11 o 
   5   0   0     4834.34     4847.41    126.29 o 
   6   0   0      469.30      348.24     50.46 o 
   7   0   0     5181.43     5007.79    260.06 o 
   8   0   0     1974.04     1886.37    198.93 o 
   9   0   0       20.14       41.29     27.53 o 
  10   0   0      277.13      471.40     59.58 o 
  11   0   0     1824.61     1781.10     95.95 o 
  12   0   0      111.99      133.71     38.27 o 
  13   0   0      103.87       84.00     39.50 o 
  14   0   0      411.73      500.38     79.66 o 
  15   0   0      570.35      513.29     84.46 o 
 -14   1   0     1256.91     1105.71    110.78 o 
 -13   1   0      459.75      334.46     55.73 o 
 -12   1   0      135.99      139.99     40.90 o 
 -11   1   0     4279.23     4400.32    144.35 o 
 -10   1   0     8580.76     8480.39    204.95 o 
  -9   1   0       75.44      136.96     31.81 o 
  -8   1   0     7103.02     7265.13    168.10 o 
  -7   1   0     9163.58     9412.34    223.28 o 
  -6   1   0     8850.12     8931.99    243.94 o 
  -5   1   0      164.68      160.75     19.27 o 
  -4   1   0    25031.60    25489.60    461.62 o 
  -3   1   0    29818.46    29782.73    520.29 o 
   0   1   0     8871.02     9021.50    231.57 o 
   3   1   0      380.00      272.10     48.22 o 
   5   1   0     2336.85     2726.41    157.31 o 
   6   1   0     3733.03     3904.42    119.68 o 
   7   1   0     1525.30     1501.68    162.58 o 
   8   1   0       16.20      -25.26     37.47 o 
   9   1   0       15.15       45.24     30.33 o 
  10   1   0      606.40      524.14     65.04 o 
  11   1   0      232.07      297.43     54.96 o 
  12   1   0        5.47      -29.38     35.43 o 
  13   1   0        6.59      -50.50     35.54 o 
  14   1   0       59.86      106.89     53.40 o 
  15   1   0      571.30      775.14    102.62 o 
 -14   2   0     2745.18     2310.55    222.49 o 
 -13   2   0     1738.18     1821.92    133.67 o 
 -12   2   0      104.25       40.45     32.65 o 
 -11   2   0     4446.13     4367.00    141.84 o 
 -10   2   0     7872.99     8175.28    275.86 o 
  -9   2   0      176.21      204.22     41.62 o 
  -8   2   0     2840.39     3129.93     98.97 o 
  -7   2   0     4789.57     4944.23    155.08 o 
  -6   2   0     1111.95     1164.37     42.19 o 
  -5   2   0        5.41       20.36     10.43 o 
  -4   2   0    14331.65    15071.11    199.80 o 
  -2   2   0     2710.20     2556.26    120.20 o 
  -1   2   0     1984.17     1813.42     86.42 o 
   0   2   0     7714.46     7717.18    159.43 o 
   3   2   0     5250.95     5580.82    166.33 o 
   5   2   0      879.91      943.79     72.36 o 
   6   2   0        1.28      -30.82     15.41 o 
   7   2   0      201.27      242.98     39.77 o 
   8   2   0      561.45      563.85    144.36 o 
   9   2   0      108.10       48.10     42.42 o 
  10   2   0     1354.23     1432.68    106.82 o 
  11   2   0     2385.56     2695.95    236.84 o 
  12   2   0      962.77     1042.08    113.12 o 
  13   2   0       78.46       74.92     78.53 o 
  14   2   0     1206.97     1041.38    110.51 o 
  15   2   0     1036.01     1047.66    163.95 o 
 -14   3   0     4095.50     4117.65    188.34 o 
 -13   3   0      901.43     1029.51    101.40 o 
 -12   3   0        0.08       -2.19     30.40 o 
 -11   3   0     1964.02     1836.54    124.90 o 
 -10   3   0     2374.13     2306.01    100.89 o 
  -9   3   0      611.91      563.62     56.04 o 
  -8   3   0      107.78      117.33     28.57 o 
  -7   3   0     1031.50     1055.57     54.33 o 
  -6   3   0      507.72      526.58     30.03 o 
  -5   3   0        4.39      -10.13      8.79 o 
  -4   3   0     2435.79     2731.78    266.38 o 
  -3   3   0      539.12      579.05     53.82 o 
  -1   3   0     2166.77     2195.32     84.30 o 
   0   3   0      294.79      297.35     19.79 o 
   1   3   0     2875.41     3098.01     87.46 o 
   2   3   0     8705.56     9694.96    272.75 o 
   3   3   0       26.89       30.78     20.98 o 
   4   3   0      770.00      779.32     57.02 o 
   5   3   0     1240.01     1364.32    117.53 o 
   6   3   0      566.05      692.15    106.83 o 
   7   3   0     4676.18     4647.34    115.47 o 
   8   3   0     7092.82     6890.24    155.49 o 
   9   3   0       96.71       62.32     35.58 o 
  10   3   0     3552.37     3853.92    155.71 o 
  11   3   0     8006.56     8195.88    253.79 o 
  12   3   0     1135.49     1335.39    229.55 o 
  13   3   0        1.20      -28.04     35.30 o 
  14   3   0     1197.30     1068.57    113.90 o 
  15   3   0     2164.05     2138.34    166.17 o 
 -13   4   0      443.72      372.25     84.32 o 
 -12   4   0       17.00       42.59     33.59 o 
 -11   4   0       28.04       36.71     28.41 o 
 -10   4   0        0.48       -7.95     21.34 o 
  -9   4   0       59.67       72.18     47.77 o 
  -8   4   0      252.01      223.60     32.91 o 
  -7   4   0       40.99        6.62     16.47 o 
  -6   4   0      651.79      724.64     32.61 o 
  -5   4   0      394.40      445.62     29.49 o 
  -4   4   0      258.15      287.55     87.79 o 
  -3   4   0     9500.68     9644.70    241.00 o 
  -2   4   0     4356.49     4356.29    106.26 o 
  -1   4   0       42.06       57.22     11.92 o 
   0   4   0     4322.58     4259.21    179.58 o 
   1   4   0     8445.56     8915.82    311.02 o 
   2   4   0     5225.07     5841.88    249.81 o 
   4   4   0     8260.46     8374.65    149.32 o 
   5   4   0     7205.05     7195.34    148.70 o 
   6   4   0      972.07     1091.90     47.07 o 
   7   4   0    11893.34    12118.01    228.12 o 
   8   4   0    13032.98    13323.25    252.31 o 
   9   4   0     2994.52     3048.35    104.55 o 
  10   4   0     1430.43     1700.85     94.37 o 
  11   4   0     6280.96     6044.83    213.87 o 
  12   4   0     3202.08     3490.77    199.88 o 
  13   4   0       80.41       17.54     66.06 o 
  14   4   0     2001.96     2090.65    160.39 o 
  15   4   0     1587.05     1714.90    148.95 o 
  16   4   0      642.55      834.42    122.52 o 
 -13   5   0      218.82      290.00     60.27 o 
 -12   5   0       10.45      -16.52     29.47 o 
 -11   5   0      308.00      289.86     77.77 o 
 -10   5   0      530.67      539.58     57.37 o 
  -9   5   0      160.46      131.02     50.85 o 
  -8   5   0      231.94      268.91     34.99 o 
  -7   5   0     1588.64     1516.19     62.66 o 
  -6   5   0     6045.37     6006.49    105.21 o 
  -5   5   0     2351.28     2211.71    116.17 o 
  -4   5   0     5785.78     5774.30    186.61 o 
  -3   5   0    11414.67    11169.28    223.26 o 
  -2   5   0     8754.34     9325.27    113.75 o 
  -1   5   0       19.13       23.22      8.71 o 
   0   5   0    15460.98    15255.15    251.82 o 
   1   5   0    29846.64    29030.02    838.38 o 
   2   5   0      520.24      703.03     99.16 o 
   4   5   0    12950.58    13227.68    219.52 o 
   5   5   0     8582.73     8176.86    156.83 o 
   6   5   0        0.51       22.24     14.22 o 
   7   5   0     8174.60     8230.35    145.83 o 
   8   5   0     8424.12     8630.56    149.38 o 
   9   5   0     1980.11     2056.50     90.89 o 
  10   5   0      328.51      371.58     48.56 o 
  11   5   0     2859.71     2631.92    175.99 o 
  12   5   0     1911.95     1791.22    139.11 o 
  13   5   0        0.90      -18.45     37.20 o 
  14   5   0      476.32      384.92     95.24 o 
  15   5   0      976.57      811.90    219.87 o 
  16   5   0      225.96      244.92     74.94 o 
 -12   6   0      587.37      651.31     98.71 o 
 -11   6   0      590.78      707.72     67.12 o 
 -10   6   0     2224.25     2228.81     99.67 o 
  -9   6   0     1511.88     1419.02     92.11 o 
  -8   6   0       82.15       83.40     25.38 o 
  -7   6   0     5392.77     5286.99    165.34 o 
  -6   6   0     7852.66     8318.71    136.82 o 
  -5   6   0     3607.04     3691.96     83.29 o 
  -4   6   0      883.82      906.11     69.31 o 
  -3   6   0    24093.48    24297.34    270.07 o 
  -2   6   0     9702.65     9160.48    119.45 o 
  -1   6   0      628.85      627.70     26.87 o 
   0   6   0     7525.22     7517.63    120.91 o 
   1   6   0     7244.00     7203.61    303.07 o 
   2   6   0     4240.44     4146.52    133.09 o 
   3   6   0      851.75      789.84     45.67 o 
   4   6   0     7043.63     6775.87    159.30 o 
   5   6   0     4638.08     4711.21    110.28 o 
   6   6   0      390.20      447.01     35.45 o 
   7   6   0      383.91      352.21     31.66 o 
   8   6   0     2758.41     2622.74     78.14 o 
   9   6   0     1054.27      983.70     51.76 o 
  10   6   0     1729.59     1874.32     91.15 o 
  11   6   0     1075.77     1168.99     85.83 o 
  12   6   0       29.70       51.01     36.48 o 
  13   6   0       10.47       32.51     36.25 o 
  14   6   0       22.41       41.23     48.61 o 
  15   6   0       83.17       33.99     50.06 o 
  16   6   0       20.84       -8.02     54.24 o 
 -11   7   0      662.77      661.20     60.09 o 
 -10   7   0     3394.12     3658.54    113.11 o 
  -9   7   0     1452.44     1323.29     66.83 o 
  -8   7   0       63.66       59.13     35.41 o 
  -7   7   0     2062.97     2059.10     72.32 o 
  -6   7   0     9693.54     9967.94    223.50 o 
  -5   7   0      830.97      859.82     56.63 o 
  -4   7   0      856.38      927.28     56.81 o 
  -3   7   0     7959.67     7837.24    110.99 o 
  -2   7   0     5657.91     5963.75     94.43 o 
  -1   7   0      620.29      598.46     30.61 o 
   0   7   0     2226.65     2257.99     62.15 o 
   1   7   0     7864.52     7476.83    325.84 o 
   2   7   0     1247.45     1252.55     93.20 o 
   3   7   0      798.69      798.84     56.32 o 
   4   7   0     1043.51      998.49     47.09 o 
   5   7   0      503.47      576.55     34.66 o 
   6   7   0        0.06       50.14     32.59 o 
   7   7   0      195.29      128.96     43.20 o 
   8   7   0       77.59       46.48     22.74 o 
   9   7   0       76.45       46.40     27.31 o 
  10   7   0       80.56       80.57     36.58 o 
  11   7   0      332.41      371.97     54.74 o 
  12   7   0      537.98      639.94     69.74 o 
  13   7   0       37.97      -38.55     37.92 o 
  14   7   0      768.99      732.13     82.23 o 
  15   7   0      862.58     1012.63     94.09 o 
  16   7   0     1159.14     1125.44    194.51 o 
 -11   8   0     1246.53     1499.08     88.00 o 
 -10   8   0     2052.02     1996.14     90.08 o 
  -9   8   0      854.88      898.47     62.48 o 
  -8   8   0      126.36      144.35     28.39 o 
  -7   8   0     1107.74     1246.34     62.90 o 
  -6   8   0     2106.76     2093.12     97.66 o 
  -5   8   0     2327.83     2256.95     66.64 o 
  -4   8   0      689.22      709.51     42.03 o 
  -3   8   0      492.77      565.91     30.92 o 
  -2   8   0     2878.89     2805.38     78.61 o 
  -1   8   0      903.02     1051.18     81.16 o 
   0   8   0      437.11      463.12     65.55 o 
   1   8   0       72.76       92.88     67.17 o 
   2   8   0       54.30       86.92     37.60 o 
   3   8   0     1406.02     1448.66     77.91 o 
   4   8   0     2801.55     2659.12     83.32 o 
   5   8   0     4886.88     4611.70    100.11 o 
   6   8   0     1220.23     1218.52     72.03 o 
   7   8   0      573.30      535.36     52.78 o 
   8   8   0     5481.70     5338.30    112.45 o 
   9   8   0     1825.87     1874.98     69.33 o 
  10   8   0       45.19       35.14     26.81 o 
  11   8   0      852.21      903.23     79.00 o 
  12   8   0     6509.90     6552.05    213.80 o 
  13   8   0      397.42      397.98     62.21 o 
  14   8   0      305.89      330.44     60.24 o 
  15   8   0     1064.29      862.28    106.23 o 
  16   8   0     1080.91      820.19    119.26 o 
 -10   9   0      727.27      837.74     95.28 o 
  -9   9   0      374.00      425.51     50.85 o 
  -8   9   0        3.66       -3.61     20.98 o 
  -7   9   0       96.89      131.68     30.79 o 
  -6   9   0      267.78      251.10     33.67 o 
  -5   9   0      181.08      143.42     28.62 o 
  -4   9   0       41.75       -3.51     17.90 o 
  -3   9   0     2122.41     2326.73     74.12 o 
  -2   9   0     1106.64     1050.18     57.69 o 
  -1   9   0       17.33       -4.31     19.52 o 
   0   9   0      785.98      750.10     86.45 o 
   1   9   0     2441.65     2233.04    223.15 o 
   2   9   0     3501.86     3341.85    287.94 o 
   3   9   0       34.38       50.51     21.63 o 
   4   9   0     6699.44     6808.50    170.87 o 
   5   9   0     7655.18     7315.10    134.98 o 
   6   9   0     2735.69     2574.25     78.68 o 
   7   9   0      709.06      706.90     65.76 o 
   8   9   0     5869.29     5909.91    137.99 o 
   9   9   0     3021.69     3335.69    169.92 o 
  10   9   0      190.26      161.05     54.01 o 
  11   9   0     1625.26     1876.54     97.54 o 
  12   9   0     5386.69     4924.60    209.42 o 
  13   9   0     1009.82     1112.43    119.01 o 
  14   9   0      712.65      499.38    224.61 o 
  15   9   0     1583.39     1337.52    247.93 o 
  -9  10   0      219.18      110.18     34.61 o 
  -8  10   0      305.98      414.45     49.16 o 
  -7  10   0      521.49      511.47     46.47 o 
  -6  10   0     1695.21     1813.59     77.00 o 
  -5  10   0      803.66      792.64     55.01 o 
  -4  10   0        9.04       20.70     23.10 o 
  -3  10   0     2365.39     2481.72     85.81 o 
  -2  10   0     2674.69     2734.71     84.29 o 
  -1  10   0      433.80      358.24     39.45 o 
   0  10   0      830.81      907.49     63.09 o 
   1  10   0     7540.76     7423.68    190.56 o 
   2  10   0    14370.28    13576.51    347.24 o 
   3  10   0        8.96      -33.84     42.21 o 
   4  10   0     5521.85     5616.05    158.56 o 
   5  10   0     8206.30     8133.30    172.49 o 
   6  10   0     2879.85     2958.16     80.46 o 
   7  10   0      188.78      170.82     31.72 o 
   8  10   0     8924.78     9169.44    183.62 o 
   9  10   0     4826.52     5464.76    137.55 o 
  10  10   0       83.47       43.17     32.93 o 
  11  10   0     1715.70     2498.54    411.13 o 
  12  10   0      673.41      701.99     96.61 o 
  13  10   0      917.56      685.35     99.34 o 
  14  10   0        7.67       13.37     57.09 o 
  15  10   0      897.63      735.50    195.11 o 
  -8  11   0     1042.49     1123.96    117.93 o 
  -7  11   0      237.08      217.26     38.82 o 
  -6  11   0     3971.62     3941.64    116.08 o 
  -5  11   0     3526.19     3569.72    158.23 o 
  -4  11   0      215.36      180.46     35.04 o 
  -3  11   0      749.09      833.31     58.91 o 
  -2  11   0    10605.26    10173.73    190.08 o 
  -1  11   0     1214.01     1259.51     78.28 o 
   0  11   0     1102.73     1143.25     74.82 o 
   1  11   0     3378.58     3758.17    133.74 o 
   2  11   0     2789.28     2674.99    285.21 o 
   3  11   0      602.92      603.27     87.44 o 
   4  11   0     1981.84     1989.31     88.80 o 
   5  11   0     4887.65     4831.97    215.97 o 
   6  11   0     1477.34     1590.20     87.89 o 
   7  11   0     1017.07     1120.57     60.16 o 
   8  11   0     1734.44     1578.57     77.59 o 
   9  11   0     3041.00     3044.71    105.95 o 
  10  11   0      103.26      110.54     40.60 o 
  11  11   0      302.37      269.93     47.31 o 
  12  11   0     1276.82     1323.60     94.46 o 
  13  11   0     1021.01      906.57    115.58 o 
  14  11   0      154.43      115.37     63.32 o 
  15  11   0      131.21       25.15     62.33 o 
  -7  12   0        1.65       -2.82     32.86 o 
  -6  12   0     2640.75     2794.05    144.03 o 
  -5  12   0     1824.85     1717.07     90.21 o 
  -4  12   0       20.44       19.50     30.21 o 
  -3  12   0     2374.21     2490.83     99.67 o 
  -2  12   0     3730.25     3756.52    125.85 o 
  -1  12   0      615.53      629.26     60.54 o 
   0  12   0      131.69      146.08     44.65 o 
   1  12   0     1648.48     1645.04    208.56 o 
   2  12   0     1781.61     2009.16    323.59 o 
   3  12   0      303.02      145.13    105.53 o 
   4  12   0     1144.38     1027.12    140.99 o 
   5  12   0     4405.46     4394.48    110.42 o 
   6  12   0      834.57      897.77     86.06 o 
   7  12   0       16.10      -35.89     34.50 o 
   8  12   0      315.19      367.66     77.17 o 
   9  12   0      106.79       50.89     34.20 o 
  10  12   0      141.58      192.32     43.79 o 
  11  12   0       62.13       16.73     35.43 o 
  12  12   0      109.09      101.27     41.67 o 
  13  12   0      442.53      602.47    194.96 o 
  14  12   0       51.40       31.51     58.22 o 
  15  12   0      340.52      120.02    142.50 o 
  -6  13   0     1419.99     1499.34     96.97 o 
  -5  13   0     1753.80     1728.53     96.11 o 
  -4  13   0      234.80      319.60     51.93 o 
  -3  13   0      217.46      184.69     44.99 o 
  -2  13   0      259.75      306.52     57.08 o 
  -1  13   0     1494.25     1420.67    106.44 o 
   0  13   0       23.20       19.59     58.50 o 
   1  13   0      111.63       19.42     40.68 o 
   2  13   0       21.35       45.29     48.13 o 
   3  13   0       57.59        6.07     48.13 o 
   4  13   0      228.39      205.05     74.34 o 
   5  13   0       17.84        3.77     42.82 o 
   6  13   0      284.42      198.20     36.75 o 
   7  13   0       85.53      102.09     54.01 o 
   8  13   0      535.93      631.49     80.38 o 
   9  13   0      960.27     1021.46     69.49 o 
  10  13   0      101.93      105.69     38.29 o 
  11  13   0      175.29      163.44     45.95 o 
  12  13   0     1221.51     1446.42     92.94 o 
  13  13   0     1909.40     2092.84    126.03 o 
  14  13   0       10.33       66.25     67.60 o 
  -5  14   0      828.46      907.56    113.71 o 
  -4  14   0       33.28       84.16     89.02 o 
  -3  14   0        2.84      -22.19     39.09 o 
  -2  14   0      150.86      140.32     49.85 o 
  -1  14   0      311.28      270.90     60.50 o 
   0  14   0      197.00      181.84     53.20 o 
   1  14   0      474.79      399.75     80.98 o 
   2  14   0     1190.02     1442.59    138.33 o 
   3  14   0      456.45      565.51    116.07 o 
   4  14   0      668.25      785.00    113.49 o 
   5  14   0     1115.20     1331.55    167.45 o 
   6  14   0     1638.10     1531.95    117.60 o 
   7  14   0      117.10      111.12     58.29 o 
   8  14   0     1496.10     1585.65    152.50 o 
   9  14   0     3332.93     3079.69    147.61 o 
  10  14   0      428.76      423.39     75.62 o 
  11  14   0        4.79      -12.85     36.40 o 
  12  14   0     1149.87     1142.90     85.18 o 
  13  14   0     1878.90     2002.81    171.96 o 
  14  14   0      626.38      605.92    103.76 o 
  -4  15   0      140.31      140.06     54.82 o 
  -3  15   0      171.77      172.50     57.28 o 
  -2  15   0     1834.79     1947.92    134.25 o 
  -1  15   0     1320.54     1276.29    214.00 o 
   0  15   0        3.59      -30.30     72.34 o 
   1  15   0      747.98      799.68    110.26 o 
   2  15   0     3585.94     3527.48    206.35 o 
   3  15   0     1320.81     1326.69    176.52 o 
   4  15   0       55.26       88.28     65.97 o 
   5  15   0     2699.42     2680.26    265.87 o 
   6  15   0     3963.05     3959.58    170.84 o 
   7  15   0      376.71      366.56     74.75 o 
   8  15   0      818.41      898.31    111.47 o 
   9  15   0     2380.58     2149.60    140.04 o 
  10  15   0     1801.22     1862.98    156.26 o 
  11  15   0       26.68       39.66     57.79 o 
  12  15   0      983.84      887.48    129.12 o 
  13  15   0     1606.27     1651.86    105.82 o 
  -2  16   0     1472.40     1468.08    192.05 o 
  -1  16   0     2944.34     2541.18    190.31 o 
   0  16   0       29.73      -92.71     46.36 o 
   1  16   0     1408.20     1440.25    197.14 o 
   2  16   0     3152.40     3243.72    385.78 o 
   3  16   0     2112.57     2085.06    186.76 o 
   4  16   0        0.50      -51.27     58.67 o 
   5  16   0     1786.93     1828.95    174.89 o 
   6  16   0     3455.40     3645.25    185.23 o 
   7  16   0      853.50      841.88    101.88 o 
   8  16   0      248.58      300.67    130.33 o 
   9  16   0      596.58      585.57    117.62 o 
  10  16   0      671.67      652.06    149.29 o 
  11  16   0       79.53       73.78     63.27 o 
  12  16   0      522.73      473.07     87.48 o 
  -1  17   0     1600.88     1508.29    228.57 o 
   0  17   0      651.06      656.80    116.61 o 
   1  17   0      116.40       32.25     85.74 o 
   2  17   0     2999.78     3052.18    227.34 o 
   3  17   0     1894.12     1584.60    277.78 o 
   4  17   0        8.89       -4.81     65.92 o 
   5  17   0      644.38      499.44    107.54 o 
   6  17   0      584.04      530.81    117.56 o 
   7  17   0      233.04      267.33     80.51 o 
   8  17   0       61.86       73.81     81.38 o 
   9  17   0        4.36        3.84     87.38 o 
  10  17   0       10.67       40.53     44.24 o 
  11  17   0        0.25        5.03     43.24 o 
   2  18   0      250.57      418.88    105.27 o 
   3  18   0      417.40      628.31    120.58 o 
   4  18   0        3.68      -24.63     67.65 o 
   5  18   0       11.85      -55.85    108.50 o 
   6  18   0        0.26       -9.25     73.36 o 
   7  18   0       41.36        7.94     63.84 o 
   8  18   0        0.08      -16.68     83.14 o 
   9  18   0      102.93      124.80     68.22 o 
  -8 -18   1      254.20      254.69    109.27 o 
  -7 -18   1       42.43       13.05     64.02 o 
  -6 -18   1      279.92      268.67    103.39 o 
  -5 -18   1     1328.89     1352.66    173.81 o 
  -4 -18   1      301.98      209.50     99.63 o 
  -3 -18   1       79.91       19.34    110.46 o 
 -10 -17   1       61.77       26.55     46.38 o 
  -9 -17   1      272.58      144.00     93.91 o 
  -8 -17   1       13.49      -19.20     82.28 o 
  -7 -17   1      154.52      152.05     72.77 o 
  -6 -17   1        2.25      -86.82     64.74 o 
  -5 -17   1      171.20       63.42     76.92 o 
  -4 -17   1       25.64      -68.89     67.82 o 
  -3 -17   1        1.17      -19.06     64.60 o 
  -2 -17   1      219.25      155.72     81.50 o 
  -1 -17   1        1.58      -12.95     72.99 o 
   0 -17   1       98.02       79.19     98.61 o 
 -12 -16   1       71.37      108.23     65.89 o 
 -11 -16   1        0.05       -4.16     57.04 o 
 -10 -16   1      140.10      148.73     49.95 o 
  -9 -16   1        1.13      -18.45     39.91 o 
  -8 -16   1       48.52       70.23     81.89 o 
  -7 -16   1       95.54      101.26     63.11 o 
  -6 -16   1      139.11      239.87     70.99 o 
  -5 -16   1      644.47      676.25    124.27 o 
  -4 -16   1      269.19      122.33     78.96 o 
  -3 -16   1       56.65      178.52     74.67 o 
  -2 -16   1     1552.82     1653.26    180.41 o 
  -1 -16   1     1452.62     1529.27    158.01 o 
   0 -16   1       14.78       20.58    109.77 o 
   1 -16   1      105.13       17.12    141.22 o 
   2 -16   1     1964.31     2000.79    266.21 o 
 -13 -15   1       34.38       -4.63    118.03 o 
 -12 -15   1      291.04      167.85     90.19 o 
 -11 -15   1      396.24      309.17     77.12 o 
 -10 -15   1        6.69      -25.52     50.99 o 
  -9 -15   1      444.26      460.02     61.00 o 
  -8 -15   1     1011.20      933.94     78.44 o 
  -7 -15   1      295.49      248.39     69.26 o 
  -6 -15   1     1784.28     1756.97    132.37 o 
  -5 -15   1     3038.72     3001.20    216.60 o 
  -4 -15   1     1648.36     1962.31    415.13 o 
  -3 -15   1        0.79       71.16     65.49 o 
  -2 -15   1     1590.40     1449.52    230.55 o 
  -1 -15   1     4286.69     4056.74    528.56 o 
   0 -15   1     3008.32     2956.48    184.69 o 
   1 -15   1      396.67      416.40     91.21 o 
   2 -15   1     2458.47     2634.38    156.32 o 
   3 -15   1     2193.80     2269.25    143.99 o 
   4 -15   1      129.01      163.94     84.98 o 
 -13 -14   1      347.98      436.29    110.56 o 
 -12 -14   1      804.86      936.53    113.25 o 
 -11 -14   1     1213.57     1108.98     82.69 o 
 -10 -14   1       68.57       53.25     53.76 o 
  -9 -14   1     1979.72     2143.66    140.95 o 
  -8 -14   1     3879.79     3905.62    325.71 o 
  -7 -14   1     1221.86     1235.78     95.16 o 
  -6 -14   1      444.06      457.44     76.17 o 
  -5 -14   1     6049.78     6332.29    284.33 o 
  -4 -14   1     3564.58     3870.83    213.94 o 
  -3 -14   1      389.55      367.96     84.34 o 
  -2 -14   1     1573.52     1692.80    314.32 o 
  -1 -14   1     5274.17     5353.78    498.96 o 
   0 -14   1      933.73     1000.71    116.92 o 
   1 -14   1      119.60      147.70     59.94 o 
   2 -14   1     1877.75     1917.88    190.04 o 
   3 -14   1     1017.00     1247.63    112.92 o 
   4 -14   1      200.31      178.17     48.93 o 
   5 -14   1      140.99      103.30     66.36 o 
 -14 -13   1      397.73      445.81     96.36 o 
 -13 -13   1      378.70      321.74     81.40 o 
 -12 -13   1     1616.37     1824.15    119.72 o 
 -11 -13   1     2046.82     2139.63    104.50 o 
 -10 -13   1      307.95      308.41     50.98 o 
  -9 -13   1     1233.73     1400.91    112.66 o 
  -8 -13   1     5440.97     4948.55    173.67 o 
  -7 -13   1     2072.14     2073.75    155.79 o 
  -6 -13   1       10.46       -6.01     55.41 o 
  -5 -13   1     2052.68     2090.54    133.75 o 
  -4 -13   1     3565.27     3643.57    198.95 o 
  -3 -13   1      271.03      199.32    103.15 o 
  -2 -13   1      491.71      511.08     87.84 o 
  -1 -13   1     1469.86     1646.47    215.64 o 
   0 -13   1      824.51      806.52    100.49 o 
   1 -13   1     1106.77     1089.98    127.58 o 
   2 -13   1      282.22      232.58     54.88 o 
   3 -13   1      301.46      316.61     59.39 o 
   4 -13   1       68.06       64.95     39.92 o 
   5 -13   1       20.50        2.32     34.21 o 
   6 -13   1       10.61       33.21     34.34 o 
   7 -13   1       22.56        6.55     35.96 o 
 -14 -12   1      473.58      303.58     89.61 o 
 -13 -12   1      178.09      193.17     75.26 o 
 -12 -12   1     1559.90     1768.01    156.86 o 
 -11 -12   1     1979.49     2039.12    103.02 o 
 -10 -12   1      637.32      642.14     62.96 o 
  -9 -12   1      286.64      249.70     44.08 o 
  -8 -12   1     1790.34     1888.37    126.45 o 
  -7 -12   1      536.79      616.91     64.84 o 
  -6 -12   1        0.19       84.41     46.51 o 
  -5 -12   1      714.70      788.27     53.99 o 
  -4 -12   1      113.22       81.56     43.69 o 
  -3 -12   1       43.32       17.43     45.45 o 
  -2 -12   1      108.49       86.35     53.72 o 
  -1 -12   1      441.75      426.60     76.69 o 
   0 -12   1        4.19       -9.04     30.85 o 
   1 -12   1       96.09       67.98     39.25 o 
   2 -12   1      106.23      155.87     44.18 o 
   3 -12   1      217.90      262.56     51.07 o 
   4 -12   1       20.52       16.72     30.99 o 
   5 -12   1      475.63      532.41     57.15 o 
   6 -12   1      925.99     1007.48     95.34 o 
   7 -12   1      963.13     1033.74     74.96 o 
   8 -12   1       71.49       83.71     39.14 o 
 -15 -11   1     1024.56      546.88     90.00 o 
 -14 -11   1      188.32      197.95     68.90 o 
 -13 -11   1       97.84      -16.84     50.59 o 
 -12 -11   1      803.24      877.96     81.15 o 
 -11 -11   1      574.42      593.03     69.58 o 
 -10 -11   1       48.98       76.71     36.32 o 
  -9 -11   1      186.48      241.30     42.84 o 
  -8 -11   1      104.19      102.19     38.32 o 
  -7 -11   1      412.43      517.49     44.18 o 
  -6 -11   1       44.57       17.28     32.29 o 
  -5 -11   1      244.73      300.79     54.82 o 
  -4 -11   1       88.00       85.50     21.42 o 
  -3 -11   1     1473.81     1432.31    141.22 o 
  -2 -11   1        1.72       48.46     45.44 o 
  -1 -11   1      264.64      227.13     56.00 o 
   0 -11   1      705.35      626.58     73.45 o 
   1 -11   1       26.75       39.52     29.51 o 
   2 -11   1     3229.86     3182.27    202.91 o 
   3 -11   1     2000.94     2071.42     86.19 o 
   4 -11   1      582.46      530.04     48.55 o 
   5 -11   1      146.44      132.93     32.41 o 
   6 -11   1     2436.30     2761.99    100.56 o 
   7 -11   1     3694.98     4302.27    127.49 o 
   8 -11   1       31.32       33.58     30.90 o 
   9 -11   1     1139.73     1256.50    139.85 o 
 -15 -10   1      133.23       16.05     59.39 o 
 -14 -10   1       27.76      -24.18     54.01 o 
 -13 -10   1      553.24      481.86     85.72 o 
 -12 -10   1      157.97       50.15     73.06 o 
 -11 -10   1      488.58      390.07     75.07 o 
 -10 -10   1      421.85      485.73     63.00 o 
  -9 -10   1      160.50      123.90     37.05 o 
  -8 -10   1     1973.66     1918.95     86.15 o 
  -7 -10   1       88.72       97.70     27.41 o 
  -6 -10   1       31.35       66.99     25.29 o 
  -5 -10   1     1216.33     1224.94     74.37 o 
  -4 -10   1     4872.64     4845.33    112.67 o 
  -3 -10   1      415.53      471.35     80.94 o 
  -2 -10   1      621.39      567.09    169.59 o 
  -1 -10   1     4806.56     4472.47    171.41 o 
   0 -10   1     5906.65     5612.04    180.99 o 
   1 -10   1      917.41      888.47     61.48 o 
   2 -10   1     2217.58     2284.38     82.16 o 
   3 -10   1    15460.35    15497.98    244.15 o 
   4 -10   1     3057.43     3007.45     90.16 o 
   5 -10   1       64.94       75.17     29.09 o 
   6 -10   1     3157.72     3210.95     93.90 o 
   7 -10   1     4857.71     4889.43    119.29 o 
   8 -10   1      307.42      319.03     38.65 o 
   9 -10   1      587.87      661.48     83.38 o 
 -15  -9   1       91.74       27.21     64.77 o 
 -14  -9   1      631.05      345.19     75.45 o 
 -13  -9   1       41.04       42.72     55.71 o 
 -12  -9   1     1089.51     1076.60    116.14 o 
 -11  -9   1     1029.69     1089.28     80.93 o 
 -10  -9   1      820.68      885.69     75.96 o 
  -9  -9   1      239.80      207.60     39.45 o 
  -8  -9   1     6274.12     6359.23    145.63 o 
  -7  -9   1     9034.39     9066.94    201.22 o 
  -6  -9   1      374.95      373.36     38.01 o 
  -5  -9   1     2513.66     2464.75     69.01 o 
  -4  -9   1     9475.17     9800.75    217.62 o 
  -3  -9   1     9711.35     9753.14    165.92 o 
  -2  -9   1        0.64      -37.44     41.30 o 
  -1  -9   1    12792.33    12852.87    521.17 o 
   0  -9   1    11671.37    11561.92    254.60 o 
   1  -9   1     2483.18     2463.61     83.27 o 
   2  -9   1      837.39      955.57     53.70 o 
   3  -9   1     3429.61     3604.66    103.40 o 
   4  -9   1      149.96      151.24     26.87 o 
   5  -9   1       31.25        1.58     22.82 o 
   6  -9   1      537.43      520.46     39.85 o 
   7  -9   1     2262.66     2281.83     89.64 o 
   8  -9   1      648.08      755.41     48.56 o 
   9  -9   1      899.93      896.02     52.65 o 
  10  -9   1     1306.89     1362.91     72.12 o 
 -15  -8   1      568.37      279.27     72.91 o 
 -14  -8   1     1995.97     1850.00    275.83 o 
 -13  -8   1      546.19      508.38     78.57 o 
 -12  -8   1     1167.20     1165.94     92.56 o 
 -11  -8   1     2684.89     2709.01    118.88 o 
 -10  -8   1     4000.74     4184.26    112.71 o 
  -9  -8   1       24.89       41.56     23.76 o 
  -8  -8   1     6498.67     6614.43    128.93 o 
  -7  -8   1     8862.17     9348.76    183.96 o 
  -6  -8   1     1024.17     1153.53     57.10 o 
  -5  -8   1     3406.65     3415.05    109.63 o 
  -4  -8   1     9986.13     9551.56    161.86 o 
  -3  -8   1     8207.91     8112.66    180.98 o 
  -2  -8   1       88.42       68.72     37.20 o 
  -1  -8   1     5816.45     5688.04    295.43 o 
   0  -8   1     2812.77     2766.40    132.84 o 
   1  -8   1     1065.52     1067.34     66.34 o 
   2  -8   1       42.83       59.86     19.91 o 
   3  -8   1      673.72      790.03     49.73 o 
   4  -8   1     2191.57     2143.78     81.10 o 
   5  -8   1        1.83       25.19     13.72 o 
   6  -8   1      577.35      626.48     61.33 o 
   7  -8   1      234.20      216.98     33.18 o 
   8  -8   1       24.54        8.01     18.14 o 
   9  -8   1       70.97      111.87     30.35 o 
  10  -8   1      158.41      166.10     36.96 o 
  11  -8   1       11.68       41.94     28.24 o 
 -15  -7   1     1359.35     1254.76    117.91 o 
 -14  -7   1     3003.60     2683.09    235.84 o 
 -13  -7   1      757.67      773.63     80.75 o 
 -12  -7   1     1002.62     1218.72     93.83 o 
 -11  -7   1    10870.91    10694.25    282.73 o 
 -10  -7   1     1592.24     1469.56     94.29 o 
  -9  -7   1       35.48       -2.97     29.64 o 
  -8  -7   1     2504.97     2559.07     75.53 o 
  -7  -7   1     5478.88     5205.80    129.50 o 
  -6  -7   1      467.64      425.73     59.52 o 
  -5  -7   1       19.95        5.24     15.82 o 
  -4  -7   1     7611.64     7356.23    201.04 o 
  -3  -7   1     2853.48     3057.67    105.45 o 
  -2  -7   1     1310.83     1195.54     67.15 o 
  -1  -7   1      511.31      627.42     49.80 o 
   0  -7   1      117.67       97.47     24.84 o 
   1  -7   1       48.35       20.89     14.47 o 
   2  -7   1       49.72       44.40     12.83 o 
   3  -7   1       45.16       44.37     11.55 o 
   4  -7   1      101.07       85.31     27.65 o 
   5  -7   1     1864.37     1970.01    108.29 o 
   6  -7   1      602.34      620.05     57.75 o 
   7  -7   1     1533.63     1764.63    113.43 o 
   8  -7   1      540.36      541.89     40.45 o 
   9  -7   1       17.80       24.56     26.33 o 
  10  -7   1      486.58      432.39     43.46 o 
  11  -7   1     2084.58     2256.30    122.01 o 
  12  -7   1      517.52      486.21     63.90 o 
 -15  -6   1     1531.62     1602.07    154.18 o 
 -14  -6   1     1716.41     1771.82    123.82 o 
 -13  -6   1      584.36      485.73     67.49 o 
 -12  -6   1       19.35       19.39     33.42 o 
 -11  -6   1      159.49      168.00     46.56 o 
 -10  -6   1     1197.67     1277.11    113.76 o 
  -9  -6   1      115.73      146.58     30.23 o 
  -8  -6   1       83.33      102.70     28.94 o 
  -7  -6   1      339.25      390.15     38.40 o 
  -6  -6   1      652.61      751.10     61.03 o 
  -5  -6   1     2044.90     2242.39     83.66 o 
  -4  -6   1        8.81       -1.01     13.65 o 
  -3  -6   1      278.29      336.26     27.12 o 
  -2  -6   1      284.92      226.31     74.70 o 
  -1  -6   1     1209.15     1155.58     69.76 o 
   0  -6   1      792.09      771.69     42.33 o 
   1  -6   1     1880.36     1928.81     42.80 o 
   2  -6   1      176.79      198.82     15.08 o 
   3  -6   1     5014.31     5024.87    135.92 o 
   4  -6   1     8104.08     7892.48    163.81 o 
   5  -6   1      310.77      341.63     70.54 o 
   6  -6   1     1090.76     1019.56    101.01 o 
   7  -6   1     7040.57     7060.98    243.92 o 
   8  -6   1     2406.79     2385.20     98.72 o 
   9  -6   1       19.74       46.47     21.55 o 
  10  -6   1     1398.70     1403.67    127.07 o 
  11  -6   1     3366.29     3388.67    147.78 o 
  12  -6   1     1116.30     1094.99     89.72 o 
 -15  -5   1      344.20      279.96     76.25 o 
 -14  -5   1      397.90      262.74     94.43 o 
 -13  -5   1       66.32       36.47     47.95 o 
 -12  -5   1        4.44        4.15     32.16 o 
 -11  -5   1       21.54       39.46     43.42 o 
 -10  -5   1     1181.76     1133.94    110.96 o 
  -9  -5   1       23.69       -7.45     27.12 o 
  -8  -5   1      276.03      242.32     32.31 o 
  -7  -5   1       80.49       65.66     28.16 o 
  -6  -5   1      216.73      202.17     23.58 o 
  -5  -5   1        4.00        7.28     20.20 o 
  -4  -5   1     6026.89     6344.09    136.07 o 
  -3  -5   1    18412.48    19022.27    303.39 o 
  -2  -5   1        1.84       -8.53     45.37 o 
  -1  -5   1     4898.59     4602.58    214.26 o 
   0  -5   1    10865.25    10677.55    164.64 o 
   1  -5   1    10046.38    10217.24    124.90 o 
   2  -5   1      366.66      409.12     56.06 o 
   3  -5   1    12832.86    13054.01    250.49 o 
   4  -5   1    15277.95    15394.23    524.74 o 
   5  -5   1     2854.56     2604.96    120.47 o 
   6  -5   1      803.36      820.85     87.08 o 
   7  -5   1     8415.10     8591.28    174.02 o 
   8  -5   1     7768.40     7257.73    158.75 o 
   9  -5   1       17.27      -12.20     35.75 o 
  10  -5   1     1478.83     1552.58     76.89 o 
  11  -5   1     2952.80     3087.08    118.95 o 
  12  -5   1      497.97      481.62     65.47 o 
  13  -5   1      491.60      465.36     68.24 o 
 -15  -4   1       94.08       62.28     53.49 o 
 -14  -4   1      422.34      277.00     73.62 o 
 -13  -4   1      927.33     1020.55    124.82 o 
 -12  -4   1      160.73      208.64     55.89 o 
 -11  -4   1     3877.24     3849.42    169.30 o 
 -10  -4   1      318.91      425.43     52.84 o 
  -9  -4   1     2259.81     2130.09     91.04 o 
  -8  -4   1     1121.08     1232.03     83.45 o 
  -7  -4   1     8794.57     8938.12    253.55 o 
  -6  -4   1    11495.48    11500.47    198.08 o 
  -5  -4   1      712.65      819.90     51.60 o 
  -4  -4   1    11463.99    11492.43    155.18 o 
  -3  -4   1    20657.08    21336.99    337.17 o 
  -2  -4   1     5699.38     5512.19    193.81 o 
  -1  -4   1     5942.19     5840.39    232.70 o 
   0  -4   1    20022.76    20415.89    313.31 o 
   1  -4   1     7112.61     6959.47    100.08 o 
   2  -4   1      268.70      219.42     24.12 o 
   3  -4   1     8248.96     8451.83    213.74 o 
   4  -4   1    16745.04    16535.10    367.93 o 
   5  -4   1      882.36      832.91     76.96 o 
   6  -4   1      475.74      551.23     68.86 o 
   7  -4   1     8456.71     8479.62    135.43 o 
   8  -4   1     4778.32     4900.66    131.98 o 
   9  -4   1      645.86      590.93     48.98 o 
  10  -4   1     1213.40     1348.24    150.19 o 
  11  -4   1     1298.17     1255.21     75.30 o 
  12  -4   1      968.92      953.68     86.33 o 
  13  -4   1      101.49       85.90     74.15 o 
 -15  -3   1      129.44      225.19    135.86 o 
 -14  -3   1     2275.92     2331.92    235.05 o 
 -13  -3   1     2516.22     2427.70    150.15 o 
 -12  -3   1        2.61       26.45     37.40 o 
 -11  -3   1     1867.68     1951.07    138.47 o 
 -10  -3   1     5737.73     5939.48    204.29 o 
  -9  -3   1      472.61      546.36     54.06 o 
  -8  -3   1     1125.91     1211.28     71.38 o 
  -7  -3   1    14830.80    15255.71    271.69 o 
  -6  -3   1     8274.57     8587.92    194.47 o 
  -5  -3   1     2099.13     2211.51     62.41 o 
  -4  -3   1     4946.36     4984.68    223.07 o 
  -3  -3   1    36293.33    37298.37    539.05 o 
  -2  -3   1      302.89      356.75     40.15 o 
  -1  -3   1     9223.77     9190.87    195.35 o 
   0  -3   1     7368.15     7591.11    167.11 o 
   1  -3   1     7510.47     6913.83    129.45 o 
   2  -3   1      214.34      194.77     43.39 o 
   3  -3   1    14703.44     9423.58    319.62 o 
   4  -3   1     8087.50     8346.56    211.97 o 
   5  -3   1     6859.50     6693.02    283.95 o 
   6  -3   1      217.73      235.92     23.66 o 
   7  -3   1     2087.26     2035.95     53.34 o 
   8  -3   1     3298.21     3311.22     96.77 o 
   9  -3   1        9.32       22.53     21.08 o 
  10  -3   1        7.16      -13.50     21.94 o 
  11  -3   1       44.53       31.56     28.77 o 
  12  -3   1       51.79      -14.85     27.70 o 
  13  -3   1      169.09      254.06     54.24 o 
  14  -3   1      336.14      377.94     86.77 o 
 -15  -2   1      313.17      311.36     74.41 o 
 -14  -2   1     1775.72     1743.12    145.32 o 
 -13  -2   1     2408.78     2449.99    148.59 o 
 -12  -2   1        7.84      -12.42     32.21 o 
 -11  -2   1     3662.64     3994.25    168.12 o 
 -10  -2   1     5628.65     5833.06    200.09 o 
  -9  -2   1     3309.21     2993.74    195.26 o 
  -8  -2   1     2173.95     2115.76    104.32 o 
  -7  -2   1     8841.87     8813.83    275.29 o 
  -6  -2   1     8001.65     8089.58    223.73 o 
  -5  -2   1      388.90      423.82     53.31 o 
  -3  -2   1    13347.88    13243.33    345.07 o 
  -2  -2   1     1117.85     1272.13     93.82 o 
  -1  -2   1      717.68      834.00     73.04 o 
   0  -2   1     4228.83     4036.26     92.38 o 
   1  -2   1    11044.22    11260.93    229.15 o 
   2  -2   1     3073.16     3099.16    129.42 o 
   3  -2   1     3113.93     3037.87    140.13 o 
   4  -2   1     3287.99     3757.82    175.61 o 
   5  -2   1      228.05      289.42     43.79 o 
   6  -2   1      643.49      599.98     28.11 o 
   7  -2   1      975.05      965.71     40.27 o 
   8  -2   1     1431.95     1538.61    134.02 o 
   9  -2   1       12.41        0.06     20.23 o 
  10  -2   1      175.28      225.67     37.74 o 
  11  -2   1     2044.69     2099.44    103.32 o 
  12  -2   1     1707.26     1745.30    107.42 o 
  13  -2   1        7.98      -13.20     32.17 o 
  14  -2   1      746.31      757.43    211.14 o 
 -15  -1   1        1.30       -3.85     44.95 o 
 -14  -1   1     2153.68     2225.63    139.65 o 
 -13  -1   1     1234.13     1367.95    110.75 o 
 -12  -1   1       41.20       10.10     35.54 o 
 -11  -1   1     1730.55     1534.59    118.04 o 
 -10  -1   1     4552.76     4758.69    296.70 o 
  -9  -1   1     1383.19     1432.66    225.75 o 
  -8  -1   1       83.11       29.07     27.49 o 
  -7  -1   1     3527.96     3516.00    124.73 o 
  -6  -1   1     2577.79     2550.58     96.93 o 
  -5  -1   1     1327.34     1466.52     66.94 o 
  -3  -1   1     1007.69      995.98     57.11 o 
  -2  -1   1     2514.85     2212.79    106.39 o 
   2  -1   1     2904.21     2766.30    109.01 o 
   3  -1   1     2209.58     2174.79    107.52 o 
   4  -1   1    12676.35    13077.72    216.21 o 
   5  -1   1     4420.05     4668.79     74.21 o 
   6  -1   1      576.59      630.14     56.85 o 
   7  -1   1      926.43     1021.75     43.54 o 
   8  -1   1     4290.45     4297.77    114.79 o 
   9  -1   1     1996.30     2047.09    186.37 o 
  10  -1   1      641.36      566.81     55.29 o 
  11  -1   1     3579.43     3422.08    121.58 o 
  12  -1   1     1823.39     1862.59    197.09 o 
  13  -1   1      147.76      194.53     99.41 o 
  14  -1   1      597.53      665.68     85.01 o 
  15  -1   1     3295.14     2945.68    380.01 o 
 -14   0   1      611.47      739.12    100.87 o 
 -13   0   1      942.13      945.59     88.67 o 
 -12   0   1       46.56       74.14     68.85 o 
 -11   0   1      423.02      310.60     57.50 o 
 -10   0   1       78.44      105.88     40.15 o 
  -9   0   1        0.86        9.28     33.02 o 
  -8   0   1        4.58       -7.00     56.41 o 
  -7   0   1       39.19      159.61     64.83 o 
  -6   0   1      478.08      594.00    100.42 o 
  -5   0   1     2070.89     2057.42    142.63 o 
   3   0   1       37.76       35.76     12.60 o 
   4   0   1    10051.76    10084.26    201.76 o 
   5   0   1    37969.88    38439.37    684.39 o 
   6   0   1     1910.69     1877.53     71.71 o 
   7   0   1     4991.66     4833.83    137.55 o 
   8   0   1     8396.01     9107.15    387.81 o 
   9   0   1     3476.58     3659.85    143.66 o 
  10   0   1      115.42      154.01     33.15 o 
  11   0   1     4691.59     4529.06    142.36 o 
  12   0   1     3664.12     3585.86    135.19 o 
  13   0   1      217.22      250.19     54.77 o 
  14   0   1     1531.79     1456.39    122.83 o 
  15   0   1     1296.19     1325.49    123.07 o 
 -14   1   1       31.95       40.82     45.58 o 
 -13   1   1       95.39      257.11     59.49 o 
 -12   1   1        6.37       37.70     29.79 o 
 -11   1   1      228.77      253.11     46.59 o 
 -10   1   1     1615.47     1584.52    118.34 o 
  -9   1   1      582.56      650.79     80.96 o 
  -8   1   1      166.60      150.04     42.77 o 
  -7   1   1     2399.02     2591.43    187.29 o 
  -6   1   1    12477.65    12841.60    473.02 o 
  -5   1   1     2672.84     2902.99     92.90 o 
  -4   1   1     2199.49     2387.20     75.63 o 
  -3   1   1    13921.17    14090.49    344.04 o 
  -2   1   1    24251.85    25289.98    582.40 o 
   3   1   1     4724.37     4936.71    179.04 o 
   4   1   1     5801.73     5673.55    216.16 o 
   5   1   1    10900.21    11129.24    377.06 o 
   6   1   1      518.35      665.58     96.08 o 
   7   1   1     1441.19     1371.45    145.73 o 
   8   1   1     5934.84     5642.63    288.69 o 
   9   1   1     1789.96     1853.91    119.42 o 
  10   1   1      354.89      422.48     57.06 o 
  11   1   1     2136.07     2319.48    139.13 o 
  12   1   1     2156.44     2231.99    111.58 o 
  13   1   1      226.20      181.60     52.61 o 
  14   1   1      570.94      756.76    169.40 o 
  15   1   1     1298.47     1081.60    112.04 o 
 -14   2   1     2431.86     2796.63    265.66 o 
 -13   2   1     1099.33      963.34    128.84 o 
 -12   2   1      814.74      728.14     84.58 o 
 -11   2   1       13.23       19.17     28.33 o 
 -10   2   1     2659.60     2468.52    140.18 o 
  -9   2   1     8997.96     8823.56    205.74 o 
  -8   2   1     1274.80     1187.81     67.34 o 
  -7   2   1     3787.23     3843.73    138.39 o 
  -6   2   1     9010.23     8975.05    182.64 o 
  -5   2   1     5306.64     5513.59    101.18 o 
  -4   2   1       21.50       24.94     19.73 o 
  -3   2   1    23506.29    23585.18    548.26 o 
  -2   2   1    14235.38    13643.87    320.99 o 
  -1   2   1     1499.23     1355.64     49.66 o 
   2   2   1    11062.39    11189.26    332.43 o 
   3   2   1      209.67      286.70     28.72 o 
   4   2   1     6189.21     6527.36    242.22 o 
   5   2   1     9140.72     9196.71    205.12 o 
   6   2   1     5356.60     5631.96    194.75 o 
   7   2   1     3126.58     3176.45    111.12 o 
   8   2   1     5621.18     5706.77    169.44 o 
   9   2   1      753.21      797.44    138.55 o 
  10   2   1       58.47      338.91     95.62 o 
  11   2   1       21.99       14.90     31.89 o 
  12   2   1     1468.14     1421.63    115.72 o 
  13   2   1      163.18       88.38     44.83 o 
  14   2   1       20.03      -37.93     35.13 o 
  15   2   1        0.61       38.73     44.77 o 
  16   2   1      462.04      510.26     86.91 o 
 -13   3   1     2411.22     2328.10    130.68 o 
 -12   3   1     2198.77     2424.56    121.87 o 
 -11   3   1       80.04       69.99     33.25 o 
 -10   3   1     4579.95     4408.17    179.84 o 
  -9   3   1     6920.38     6705.34    172.19 o 
  -8   3   1      590.48      653.61     55.04 o 
  -7   3   1     3322.23     3293.59    107.70 o 
  -6   3   1     8972.83     9037.07    152.81 o 
  -5   3   1     6231.96     6217.52    109.99 o 
  -4   3   1      867.38      874.75     33.30 o 
  -3   3   1    28046.33    28603.47    390.50 o 
  -2   3   1    17732.31    18545.75    304.28 o 
  -1   3   1     4142.00     3868.61     86.38 o 
   0   3   1      287.82      299.03     43.03 o 
   1   3   1       95.60       39.58     24.38 o 
   2   3   1     9985.97    10064.36    323.14 o 
   3   3   1     5999.13     6310.26    146.80 o 
   4   3   1     2813.65     2765.03    109.95 o 
   5   3   1     2722.09     2849.82     95.20 o 
   6   3   1      704.56      843.76     63.93 o 
   7   3   1      560.83      731.87     62.82 o 
   8   3   1      711.59      777.06    125.60 o 
   9   3   1      810.87      688.18     72.16 o 
  10   3   1       98.96      139.17     42.84 o 
  11   3   1      243.47      335.47    102.18 o 
  12   3   1      670.13      581.24     79.30 o 
  13   3   1      677.32      757.08    114.69 o 
  14   3   1       28.99       54.81     75.25 o 
  15   3   1      996.10      995.26    114.42 o 
  16   3   1     1208.74     1173.04    126.51 o 
 -13   4   1     5263.72     5531.75    207.33 o 
 -12   4   1      818.63      931.12     82.38 o 
 -11   4   1       44.34        8.84     29.57 o 
 -10   4   1     1318.08     1419.75     83.35 o 
  -9   4   1     3354.69     3491.85    159.74 o 
  -8   4   1     1284.89     1105.26     68.03 o 
  -7   4   1       61.03      104.87     28.52 o 
  -6   4   1     2350.82     2184.50     74.56 o 
  -5   4   1     1459.12     1556.97     54.50 o 
  -4   4   1      281.71      309.51     33.04 o 
  -3   4   1       24.54        2.34     10.20 o 
  -2   4   1     5629.20     5678.22     82.14 o 
  -1   4   1      156.82      169.44     36.22 o 
   0   4   1     2805.90     2679.48     67.54 o 
   1   4   1      166.43      218.68     45.76 o 
   2   4   1     2824.67     3102.79    127.15 o 
   3   4   1    18047.66    18881.65    493.48 o 
   4   4   1        1.13       25.44     16.18 o 
   5   4   1     3356.92     3228.66     71.18 o 
   6   4   1      996.34     1042.70     44.22 o 
   7   4   1     2449.38     2482.74     81.70 o 
   8   4   1     3848.61     3828.35    109.95 o 
   9   4   1     2863.36     3081.62    102.06 o 
  10   4   1       25.61       51.16     37.33 o 
  11   4   1     2971.59     2810.05    236.89 o 
  12   4   1     4166.87     4267.55    206.50 o 
  13   4   1     1194.25     1393.86    124.76 o 
  14   4   1       77.42      128.14     50.35 o 
  15   4   1     1150.87     1155.69    123.18 o 
  16   4   1     2185.12     1992.16    167.24 o 
 -12   5   1      478.55      504.69     64.46 o 
 -11   5   1        1.23       44.25     33.61 o 
 -10   5   1      439.54      456.83     55.36 o 
  -9   5   1      303.64      413.04     48.95 o 
  -8   5   1       42.91       22.02     37.38 o 
  -7   5   1      140.34      125.05     38.74 o 
  -6   5   1      250.94      251.42     41.92 o 
  -5   5   1      164.32      138.51     19.28 o 
  -4   5   1      108.87      132.35     16.02 o 
  -3   5   1        7.71        8.81     12.63 o 
  -2   5   1     2133.50     2058.53     68.06 o 
  -1   5   1     7158.03     7187.43    123.10 o 
   0   5   1      234.62      214.82     25.90 o 
   1   5   1     3212.12     3363.56    156.28 o 
   3   5   1     1501.18     1700.27    101.53 o 
   4   5   1     1435.32     1377.24     52.04 o 
   5   5   1    15330.23    15030.07    223.15 o 
   6   5   1     3662.39     3837.59     76.10 o 
   7   5   1     2186.78     2220.50     66.22 o 
   8   5   1     8175.56     8240.67    180.06 o 
   9   5   1    10585.00    10665.21    222.20 o 
  10   5   1     2511.00     2414.41     97.29 o 
  11   5   1     2185.93     2093.68     97.66 o 
  12   5   1     4888.59     5399.26    208.29 o 
  13   5   1     3599.76     3778.93    179.55 o 
  14   5   1       53.90      134.43     51.83 o 
  15   5   1     1921.93     1888.25    158.07 o 
  16   5   1     1689.79     1325.98    138.51 o 
 -12   6   1        1.89       79.07     40.89 o 
 -11   6   1       14.66      -12.01     25.59 o 
 -10   6   1      115.67      181.40     35.12 o 
  -9   6   1      186.81      207.95     38.46 o 
  -8   6   1      115.71       89.79     29.64 o 
  -7   6   1       43.62       34.39     18.28 o 
  -6   6   1     3346.65     3357.41     89.44 o 
  -5   6   1     3705.72     3725.46     89.55 o 
  -4   6   1      240.37      237.85     20.06 o 
  -3   6   1     3787.70     3867.86     85.28 o 
  -2   6   1     5654.67     5726.09     86.74 o 
  -1   6   1     5400.02     5591.57    113.34 o 
   0   6   1        0.68      -21.74     13.28 o 
   1   6   1     7085.49     6916.94    155.13 o 
   2   6   1    12399.54    12307.30    262.26 o 
   3   6   1     2778.91     2271.35    122.78 o 
   4   6   1     5954.90     5866.39    146.67 o 
   5   6   1    19856.47    20179.53    253.11 o 
   6   6   1     5987.71     6474.62    128.15 o 
   7   6   1      106.94       86.07     19.36 o 
   8   6   1     6185.43     6559.68    129.83 o 
   9   6   1    14911.32    15270.89    292.70 o 
  10   6   1     2283.85     2228.17    124.11 o 
  11   6   1      330.13      422.38     54.82 o 
  12   6   1     3390.32     3306.40    130.24 o 
  13   6   1     1938.91     1803.55    181.80 o 
  14   6   1       14.86        5.09     45.46 o 
  15   6   1      934.35      618.72    197.11 o 
  16   6   1      934.05      996.39    122.39 o 
 -11   7   1      820.62      789.87     74.30 o 
 -10   7   1      252.90      314.44     45.28 o 
  -9   7   1     1312.96     1495.72     76.79 o 
  -8   7   1     1711.91     1716.49    126.00 o 
  -7   7   1      399.87      356.03     37.46 o 
  -6   7   1     5479.09     5660.69    126.64 o 
  -5   7   1     7501.77     7433.28    147.47 o 
  -4   7   1      111.75      109.82     18.01 o 
  -3   7   1     1482.88     1637.98     46.20 o 
  -2   7   1    13296.66    13323.66    170.59 o 
  -1   7   1     5138.36     4809.29     82.01 o 
   0   7   1       73.96      106.00     23.88 o 
   1   7   1     8843.32     9047.86    338.23 o 
   2   7   1    23460.23    23232.21    385.53 o 
   3   7   1     3883.99     4219.39    127.35 o 
   4   7   1      429.69      369.12     59.85 o 
   5   7   1     8451.93     8853.84    132.75 o 
   6   7   1    10730.50    11086.16    223.57 o 
   7   7   1     1127.44     1142.43     60.91 o 
   8   7   1     2584.15     2706.07     74.06 o 
   9   7   1     3040.93     3122.98     80.46 o 
  10   7   1      808.53      825.64     71.08 o 
  11   7   1     1487.62     1606.62    100.30 o 
  12   7   1      364.39      377.44     57.01 o 
  13   7   1      522.93      538.63     71.35 o 
  14   7   1       17.99       -8.55     38.32 o 
  15   7   1       56.30       17.61     57.63 o 
  16   7   1        1.31      -63.75     46.41 o 
 -11   8   1      333.41      284.79     52.02 o 
 -10   8   1      354.86      285.15     44.61 o 
  -9   8   1     3890.19     4091.11    151.67 o 
  -8   8   1     2411.33     2420.57    128.14 o 
  -7   8   1       15.62       28.33     24.92 o 
  -6   8   1     6912.61     6660.19    146.76 o 
  -5   8   1     8412.05     8324.54    183.47 o 
  -4   8   1     1112.13     1184.45     56.31 o 
  -3   8   1      907.06      872.80     57.41 o 
  -2   8   1     6551.82     6324.35    122.36 o 
  -1   8   1    14100.55    14191.54    236.85 o 
   0   8   1     1226.65     1295.86     84.77 o 
   1   8   1     3383.60     3395.57    145.19 o 
   2   8   1     4070.78     4036.23    119.01 o 
   3   8   1     2315.74     2003.69     79.89 o 
   4   8   1       26.26       14.14     22.80 o 
   5   8   1      879.16      912.63     43.01 o 
   6   8   1      645.85      606.72     44.61 o 
   7   8   1        2.76        9.54     32.43 o 
   8   8   1        5.79       16.82     21.17 o 
   9   8   1        4.35      -11.14     21.27 o 
  10   8   1       65.56       41.20     24.07 o 
  11   8   1      103.49       62.74     34.17 o 
  12   8   1      582.09      542.49     67.08 o 
  13   8   1      312.16      361.39     59.85 o 
  14   8   1       25.62       22.05     38.45 o 
  15   8   1       96.00      109.75     50.17 o 
  16   8   1      405.10      478.08     87.93 o 
 -10   9   1      430.72      499.79     57.58 o 
  -9   9   1     2874.42     2761.57    104.48 o 
  -8   9   1     2506.15     2659.93     98.03 o 
  -7   9   1      288.23      329.97     39.15 o 
  -6   9   1      664.68      783.85     53.54 o 
  -5   9   1     3777.30     3696.45    172.28 o 
  -4   9   1     1561.93     1559.89     70.05 o 
  -3   9   1        2.44        9.37     18.83 o 
  -2   9   1     1253.86     1280.71     61.08 o 
  -1   9   1     1372.70     1248.83     62.80 o 
   0   9   1      488.80      570.19     61.72 o 
   1   9   1      280.26      341.90     63.31 o 
   2   9   1        0.70        5.23     26.08 o 
   3   9   1      240.65      219.63     45.00 o 
   4   9   1      166.41      222.94     67.15 o 
   5   9   1     1703.99     1671.37     64.83 o 
   6   9   1     1839.06     1875.75     71.45 o 
   7   9   1      565.89      705.48     84.66 o 
   8   9   1        0.62      -46.35     23.17 o 
   9   9   1      161.12      164.81     30.26 o 
  10   9   1      776.07      771.60     51.97 o 
  11   9   1       64.27       82.88     31.70 o 
  12   9   1      971.09     1076.35    115.40 o 
  13   9   1      562.72      691.66     76.31 o 
  14   9   1      166.90      188.22     51.38 o 
  15   9   1       88.55      103.44     59.16 o 
  16   9   1     1079.58      933.11    218.52 o 
  -9  10   1      673.51      803.25     64.39 o 
  -8  10   1      787.69      839.85     63.00 o 
  -7  10   1       72.29       73.18     30.34 o 
  -6  10   1       35.92       72.17     26.66 o 
  -5  10   1        3.45       39.62     24.31 o 
  -4  10   1        2.90       -0.69     21.73 o 
  -3  10   1      491.41      533.21     46.63 o 
  -2  10   1      325.64      329.36     38.55 o 
  -1  10   1      242.27      308.16     37.89 o 
   0  10   1      802.92      775.23     53.39 o 
   1  10   1        0.69      -30.68     40.79 o 
   2  10   1     1270.14     1261.16     86.62 o 
   3  10   1     1293.93     1310.67    157.02 o 
   4  10   1      355.91      327.94     57.10 o 
   5  10   1     3687.17     3707.60    124.66 o 
   6  10   1     3472.94     3475.40     91.99 o 
   7  10   1       15.55       85.47     29.07 o 
   8  10   1       29.70       31.70     29.00 o 
   9  10   1     3516.56     3760.32    129.92 o 
  10  10   1     2980.07     3140.24    135.07 o 
  11  10   1       15.69       -8.50     30.53 o 
  12  10   1     1150.52     1134.63    118.02 o 
  13  10   1     5935.63     6097.85    359.59 o 
  14  10   1     1298.62      915.24    106.78 o 
  15  10   1      164.47      188.34     63.21 o 
  -8  11   1        3.44       42.27     31.28 o 
  -7  11   1      372.69      349.90     44.73 o 
  -6  11   1      150.64      171.71     37.08 o 
  -5  11   1      859.96      873.84     63.10 o 
  -4  11   1      765.01      815.36     60.03 o 
  -3  11   1       20.83       10.98     26.59 o 
  -2  11   1      529.20      582.69     51.65 o 
  -1  11   1     1271.29     1345.82     72.67 o 
   0  11   1      350.47      336.38     44.43 o 
   1  11   1      833.25      832.20     74.37 o 
   2  11   1     5022.08     4977.13    168.16 o 
   3  11   1     7098.32     6588.63    399.31 o 
   4  11   1        7.75       23.32     19.89 o 
   5  11   1     5739.75     5344.87    244.42 o 
   6  11   1     6474.68     6618.70    158.83 o 
   7  11   1     3831.12     3889.83    100.00 o 
   8  11   1      452.24      578.98     48.30 o 
   9  11   1     7902.98     7695.95    169.18 o 
  10  11   1     5966.00     6164.94    153.05 o 
  11  11   1      141.37      142.45     40.36 o 
  12  11   1     1804.88     1931.23     98.19 o 
  13  11   1      443.22      574.09     94.21 o 
  14  11   1     1647.67     1169.87    122.24 o 
  15  11   1        0.40       86.22     62.47 o 
  16  11   1      790.54      232.45    105.50 o 
  -7  12   1      553.40      546.09     58.77 o 
  -6  12   1      429.80      514.84     87.52 o 
  -5  12   1     2619.22     2738.62    109.28 o 
  -4  12   1      823.49      871.17     67.08 o 
  -3  12   1       18.80        1.96     26.95 o 
  -2  12   1      185.62      189.09     37.73 o 
  -1  12   1     6181.20     6195.56    183.57 o 
   0  12   1     1604.42     1588.19     91.88 o 
   1  12   1     1347.57     1440.46    110.35 o 
   2  12   1     6887.21     7149.13    368.19 o 
   3  12   1     6238.76     6264.95    275.63 o 
   4  12   1      257.14      403.50     95.27 o 
   5  12   1     2512.40     2616.29    129.87 o 
   6  12   1     7666.43     8079.37    216.71 o 
   7  12   1     2402.36     2422.38    108.73 o 
   8  12   1      207.33      241.44     40.34 o 
   9  12   1     3445.80     3451.68    189.42 o 
  10  12   1     3642.05     3584.98    122.17 o 
  11  12   1      195.99      213.80     44.91 o 
  12  12   1      180.78      136.64     56.55 o 
  13  12   1      568.12      486.90     88.29 o 
  14  12   1      559.00      506.19     91.79 o 
  15  12   1       31.69      -46.82     57.10 o 
  -6  13   1       43.36       45.84     37.45 o 
  -5  13   1     2985.90     3119.68    238.78 o 
  -4  13   1     2627.22     2746.42    120.02 o 
  -3  13   1       70.17       42.73     32.68 o 
  -2  13   1     2698.57     2837.12    221.38 o 
  -1  13   1     7992.83     7952.28    195.83 o 
   0  13   1     1769.68     1455.47    106.84 o 
   1  13   1      112.58      112.99     45.68 o 
   2  13   1     2374.31     2555.72    238.91 o 
   3  13   1     2664.85     2780.29    213.71 o 
   4  13   1     1155.66     1141.05    123.76 o 
   5  13   1      527.48      488.40     68.86 o 
   6  13   1     3248.91     3132.75    197.41 o 
   7  13   1     1031.76     1131.62    100.42 o 
   8  13   1        8.27      -53.96     35.19 o 
   9  13   1       50.39       36.42     32.65 o 
  10  13   1      753.92      734.62     64.95 o 
  11  13   1       21.29      -12.77     35.96 o 
  12  13   1        5.38      118.81     44.58 o 
  13  13   1       33.71      -25.08     37.91 o 
  14  13   1       14.36       12.46     61.51 o 
  15  13   1       13.44        5.64     70.30 o 
  -5  14   1     2042.42     2442.57    147.55 o 
  -4  14   1     2004.33     2008.59    148.82 o 
  -3  14   1      244.51      270.50     58.25 o 
  -2  14   1      230.55      263.42     64.48 o 
  -1  14   1      467.34      491.25     71.02 o 
   0  14   1     1737.13     1694.42    121.98 o 
   1  14   1       48.68       97.84     48.21 o 
   2  14   1      157.52      168.22     66.73 o 
   3  14   1      215.15      245.97     70.90 o 
   4  14   1       19.18      -58.98     44.55 o 
   5  14   1      680.05      575.08     76.38 o 
   6  14   1        0.62       44.90     44.00 o 
   7  14   1        8.31      -23.82     43.46 o 
   8  14   1       95.54       58.97     49.89 o 
   9  14   1      160.28      123.61     55.43 o 
  10  14   1       71.96      173.25     40.29 o 
  11  14   1      269.07      363.88     54.73 o 
  12  14   1      104.40      144.14     46.29 o 
  13  14   1      941.54     1022.03     83.39 o 
  14  14   1     1318.15     1202.94    269.80 o 
  -4  15   1      752.84      734.69     89.11 o 
  -3  15   1      101.64      151.60     58.09 o 
  -2  15   1        3.64        6.27     45.29 o 
  -1  15   1        8.40       15.09     42.01 o 
   0  15   1       13.43        4.82     45.47 o 
   1  15   1      133.84      148.29     54.40 o 
   2  15   1      201.49      209.94     71.93 o 
   3  15   1      391.73      305.70     83.78 o 
   4  15   1       46.83       28.22     56.60 o 
   5  15   1      348.43      424.44     98.69 o 
   6  15   1      553.94      571.97     92.21 o 
   7  15   1      652.31      672.91     88.42 o 
   8  15   1        2.69      -42.32     50.49 o 
   9  15   1      620.18      719.43     88.18 o 
  10  15   1     1652.74     1389.46    132.83 o 
  11  15   1      600.11      675.21     92.22 o 
  12  15   1        1.41      -14.00     38.94 o 
  13  15   1     1153.32     1330.30    146.04 o 
  14  15   1     1461.99     1744.13    188.26 o 
  -2  16   1      107.00      110.82     94.90 o 
  -1  16   1     1161.31     1102.78    294.99 o 
   0  16   1      968.99      967.92    102.48 o 
   1  16   1       89.11       76.26     74.64 o 
   2  16   1      726.33      711.98    239.72 o 
   3  16   1     1773.91     1626.40    162.51 o 
   4  16   1     1217.89     1020.36    213.40 o 
   5  16   1       20.97       -9.42     58.98 o 
   6  16   1     2211.16     2212.83    264.66 o 
   7  16   1     2017.37     1843.59    200.00 o 
   8  16   1      258.90      261.63     95.98 o 
   9  16   1      284.18      151.11     87.01 o 
  10  16   1     1831.00     2006.16    145.65 o 
  11  16   1     1616.58     1644.79    153.68 o 
  12  16   1        3.97       -2.48     57.15 o 
  13  16   1     1126.82     1279.76    236.95 o 
  -1  17   1     1067.10     1181.08    116.68 o 
   0  17   1     1921.26     1648.27    163.97 o 
   1  17   1       11.75      -36.67     55.97 o 
   2  17   1      175.10      127.69     76.84 o 
   3  17   1     3056.07     3167.50    232.90 o 
   4  17   1     2047.73     2344.49    206.48 o 
   5  17   1        0.08      121.30     79.37 o 
   6  17   1     1340.60     1482.96    166.66 o 
   7  17   1     2837.82     2470.91    158.34 o 
   8  17   1      343.44      272.32    190.77 o 
   9  17   1      164.87      154.17     72.44 o 
  10  17   1      749.49      689.62     94.90 o 
  11  17   1      923.09      812.18    157.58 o 
  12  17   1       16.12       82.63     69.43 o 
   2  18   1      563.34      417.59    106.13 o 
   3  18   1     1852.07     1823.95    184.74 o 
   4  18   1     1251.91     1147.62    152.72 o 
   5  18   1        0.75      -79.16     61.96 o 
   6  18   1      889.54      755.23    130.63 o 
   7  18   1      488.95      319.73     77.77 o 
   8  18   1      363.12      204.48     92.34 o 
   9  18   1       67.15      -11.16     78.66 o 
  10  18   1      253.75      245.73    102.22 o 
  -6 -18   2       82.29       39.28    134.61 o 
  -5 -18   2      925.82     1192.32    166.22 o 
  -4 -18   2     2392.19     2524.11    227.19 o 
  -9 -17   2      205.23      182.71     94.93 o 
  -8 -17   2     3550.12     3121.23    226.17 o 
  -7 -17   2     1116.19      889.66    200.62 o 
  -6 -17   2       94.20       48.61     80.58 o 
  -5 -17   2     1029.77     1120.64    153.77 o 
  -4 -17   2     2038.15     2422.22    214.57 o 
  -3 -17   2      145.74       -2.44    136.65 o 
  -2 -17   2       85.49       11.21     69.07 o 
  -1 -17   2      516.42      556.54    200.70 o 
   0 -17   2      486.20      483.94    106.27 o 
 -11 -16   2     1124.28     1149.77     94.21 o 
 -10 -16   2      330.57      363.22     61.07 o 
  -9 -16   2        4.72       67.63     80.56 o 
  -8 -16   2      283.29      423.93    105.07 o 
  -7 -16   2      480.02      402.38     77.80 o 
  -6 -16   2      144.28       62.73     64.91 o 
  -5 -16   2      183.34      203.80    117.79 o 
  -4 -16   2      452.41      484.62    109.73 o 
  -3 -16   2      245.74      268.29     90.82 o 
  -2 -16   2        1.08      -17.64     99.96 o 
  -1 -16   2       77.29      120.24    178.18 o 
   0 -16   2        6.10       81.68     78.00 o 
   1 -16   2        0.97      -28.18     52.38 o 
   2 -16   2        0.62       68.72     83.47 o 
 -12 -15   2      258.75      215.61     93.54 o 
 -11 -15   2       76.40      180.29     69.22 o 
 -10 -15   2       25.05      -15.16     40.74 o 
  -9 -15   2        9.16      -54.26     35.69 o 
  -8 -15   2      191.82      226.40     86.63 o 
  -7 -15   2      161.78      192.64     67.62 o 
  -6 -15   2       28.30       56.22     80.48 o 
  -5 -15   2        9.09       71.57     69.77 o 
  -4 -15   2      178.64      177.44     78.05 o 
  -3 -15   2        9.76      -37.19     54.51 o 
  -2 -15   2        0.26       12.84     60.26 o 
  -1 -15   2     1503.68     1428.07    218.86 o 
   0 -15   2     1038.97      942.71    124.90 o 
   1 -15   2      127.41      150.87     90.89 o 
   2 -15   2      150.13      135.83     65.59 o 
   3 -15   2     1521.60     1753.62    153.54 o 
   4 -15   2     1820.00     1805.65    223.52 o 
 -13 -14   2        0.74       10.41     60.19 o 
 -12 -14   2       33.08       34.19     94.42 o 
 -11 -14   2      223.00      320.42     84.57 o 
 -10 -14   2      329.81      352.99     73.24 o 
  -9 -14   2        0.09       27.97     53.03 o 
  -8 -14   2      318.04      337.79     59.57 o 
  -7 -14   2      301.85      284.22     45.85 o 
  -6 -14   2      481.52      469.72    103.39 o 
  -5 -14   2      747.06      694.99     86.90 o 
  -4 -14   2     2420.98     2348.49    185.98 o 
  -3 -14   2     2432.27     2370.06    249.82 o 
  -2 -14   2       68.21      148.28     63.43 o 
  -1 -14   2     1494.24     1843.99    157.62 o 
   0 -14   2     4381.26     4427.38    367.37 o 
   1 -14   2     1293.74     1270.53    156.16 o 
   2 -14   2       63.54       30.14     55.04 o 
   3 -14   2     1935.50     1991.53    129.30 o 
   4 -14   2     1907.00     2189.24    124.88 o 
   5 -14   2       58.53      143.49     49.93 o 
 -13 -13   2      384.85      330.45     83.43 o 
 -12 -13   2       52.55       62.69     49.10 o 
 -11 -13   2     1072.81     1267.33     88.65 o 
 -10 -13   2     1737.60     1827.61    122.30 o 
  -9 -13   2       29.88      -41.64     45.17 o 
  -8 -13   2     1354.90     1679.21    122.36 o 
  -7 -13   2     2841.10     2935.41    133.75 o 
  -6 -13   2     1322.74     1311.73     96.05 o 
  -5 -13   2      489.93      607.17     77.17 o 
  -4 -13   2     5532.44     5505.80    236.90 o 
  -3 -13   2     3062.40     2800.72    347.51 o 
  -2 -13   2       35.41      104.65     57.95 o 
  -1 -13   2     1482.61     1562.00    139.78 o 
   0 -13   2     3435.61     3556.91    294.39 o 
   1 -13   2     2022.58     2079.72    153.59 o 
   2 -13   2        0.55       82.17     41.77 o 
   3 -13   2     2817.16     2862.95    135.48 o 
   4 -13   2     1759.68     1808.37    115.38 o 
   5 -13   2      172.01      205.41     50.67 o 
   6 -13   2      746.08      822.25     72.67 o 
   7 -13   2     1599.01     1655.03    161.60 o 
 -14 -12   2     1869.36     2028.69    207.50 o 
 -13 -12   2      868.55      749.64    286.46 o 
 -12 -12   2      124.29      211.66     57.16 o 
 -11 -12   2     1993.32     2039.11    170.35 o 
 -10 -12   2     3075.52     3336.77    118.09 o 
  -9 -12   2      288.44      267.62     46.82 o 
  -8 -12   2     2026.76     2021.66     88.11 o 
  -7 -12   2     6724.75     7076.51    193.96 o 
  -6 -12   2     2064.06     2131.61    119.45 o 
  -5 -12   2      175.15      159.87     31.60 o 
  -4 -12   2     3788.18     3789.48    238.34 o 
  -3 -12   2     3443.17     3639.82    383.37 o 
  -2 -12   2      393.71      452.25     81.23 o 
  -1 -12   2     1335.42     1552.86    132.76 o 
   0 -12   2     3705.90     3583.21    176.36 o 
   1 -12   2      283.44      321.26    190.48 o 
   2 -12   2       34.64       -7.23     39.10 o 
   3 -12   2      186.26      193.18     47.80 o 
   4 -12   2     2621.22     2753.84    293.66 o 
   5 -12   2      718.40      692.90     63.98 o 
   6 -12   2       24.00       25.86     38.92 o 
   7 -12   2      143.14      130.72     42.55 o 
   8 -12   2       41.03       26.83     36.22 o 
 -14 -11   2     1872.05     1446.71    162.15 o 
 -13 -11   2     1010.07     1020.85    155.56 o 
 -12 -11   2       17.22       -1.80     51.54 o 
 -11 -11   2     2869.40     2874.78    196.78 o 
 -10 -11   2     3345.65     3623.25    119.81 o 
  -9 -11   2      368.69      398.32     52.05 o 
  -8 -11   2      525.38      669.05     58.21 o 
  -7 -11   2     3559.15     3556.99     96.07 o 
  -6 -11   2     1468.41     1446.34     97.81 o 
  -5 -11   2        9.96       17.95     39.86 o 
  -4 -11   2     1050.98      954.39     45.84 o 
  -3 -11   2     1245.59     1399.28    125.82 o 
  -2 -11   2      527.68      635.19    225.31 o 
  -1 -11   2      391.43      407.41     72.87 o 
   0 -11   2      316.67      428.51     69.78 o 
   1 -11   2      200.02      259.17     48.41 o 
   2 -11   2       14.70      -13.06     30.31 o 
   3 -11   2       10.73      -22.23     29.54 o 
   4 -11   2        0.23      -25.74     25.94 o 
   5 -11   2        1.34       37.97     28.97 o 
   6 -11   2      135.20      110.25     44.97 o 
   7 -11   2     1633.70     1691.77     81.70 o 
   8 -11   2      808.62     1056.63    168.92 o 
   9 -11   2       55.04      113.15     94.41 o 
 -14 -10   2      872.66      672.21     92.60 o 
 -13 -10   2      432.48      267.83     73.80 o 
 -12 -10   2      324.92      341.50     77.18 o 
 -11 -10   2     2231.56     2276.04    109.97 o 
 -10 -10   2     1770.49     1937.45    112.44 o 
  -9 -10   2      285.18      360.78     48.30 o 
  -8 -10   2       53.47        9.35     32.31 o 
  -7 -10   2      163.47      200.29     49.17 o 
  -6 -10   2      188.49      177.75     29.70 o 
  -5 -10   2        2.20      -15.48     30.37 o 
  -4 -10   2       23.96      -30.53     27.91 o 
  -3 -10   2        9.40       54.34     35.05 o 
  -2 -10   2     1444.88     1264.57    112.18 o 
  -1 -10   2        9.29       -6.67     38.78 o 
   0 -10   2      434.99      428.20     66.31 o 
   1 -10   2     1085.88     1063.75     66.81 o 
   2 -10   2       51.34       26.27     30.23 o 
   3 -10   2     3997.56     4039.85    103.12 o 
   4 -10   2     1556.38     1551.17     69.48 o 
   5 -10   2      747.10      757.84     84.08 o 
   6 -10   2      229.51      204.40     32.49 o 
   7 -10   2     1920.87     1913.79     88.92 o 
   8 -10   2     3124.87     3174.57    180.65 o 
   9 -10   2       99.72       30.53     51.26 o 
 -15  -9   2      202.87      106.40     72.72 o 
 -14  -9   2      107.95       17.47     57.90 o 
 -13  -9   2      290.65      173.40     64.02 o 
 -12  -9   2       11.46       31.11     51.51 o 
 -11  -9   2       16.74        9.25     37.19 o 
 -10  -9   2        3.54      -18.96     33.25 o 
  -9  -9   2        1.03       12.42     28.33 o 
  -8  -9   2      203.41      201.40     41.88 o 
  -7  -9   2     1018.22     1192.77     85.18 o 
  -6  -9   2      240.81      255.72     37.23 o 
  -5  -9   2       21.80       44.70     27.27 o 
  -4  -9   2     1088.77     1108.63     62.08 o 
  -3  -9   2     5512.63     5133.82    111.54 o 
  -2  -9   2     1970.11     2017.82    190.54 o 
  -1  -9   2       91.69       80.99     78.99 o 
   0  -9   2     5773.90     5486.03    312.05 o 
   1  -9   2     5811.43     5573.00    129.77 o 
   2  -9   2      580.16      653.29     45.97 o 
   3  -9   2     1406.99     1530.66     64.18 o 
   4  -9   2    13784.42    13927.48    217.47 o 
   5  -9   2     3110.74     3162.31    107.65 o 
   6  -9   2       33.28       24.86     29.92 o 
   7  -9   2     3055.90     3273.55    127.40 o 
   8  -9   2     3726.74     3662.06    181.16 o 
   9  -9   2      136.24      130.55     45.47 o 
  10  -9   2      636.76      557.82    109.37 o 
 -15  -8   2        4.69      -68.15     54.74 o 
 -14  -8   2       19.35       29.01     55.78 o 
 -13  -8   2      418.93      330.08     76.06 o 
 -12  -8   2       47.06       12.12     53.06 o 
 -11  -8   2     1470.47     1632.63    232.22 o 
 -10  -8   2     1237.89     1265.16     85.21 o 
  -9  -8   2      930.41      911.16     94.83 o 
  -8  -8   2      239.05      239.84     38.65 o 
  -7  -8   2     6758.13     6572.56    130.65 o 
  -6  -8   2     5267.09     5220.32    115.98 o 
  -5  -8   2     1199.63     1281.94     55.48 o 
  -4  -8   2     2545.24     2546.77     64.92 o 
  -3  -8   2     6913.51     6949.73    133.28 o 
  -2  -8   2     7555.29     7101.54    305.38 o 
  -1  -8   2      221.12      213.41     93.00 o 
   0  -8   2     8779.55     8926.31    350.71 o 
   1  -8   2    10567.32    11098.93    221.53 o 
   2  -8   2     3294.62     3347.65    102.40 o 
   3  -8   2     1259.92     1339.08     42.92 o 
   4  -8   2     9719.73    10020.93    137.96 o 
   5  -8   2     1544.66     1563.68     92.52 o 
   6  -8   2      305.21      319.84     46.22 o 
   7  -8   2     2875.76     2877.16    114.19 o 
   8  -8   2     2897.69     2768.01    121.06 o 
   9  -8   2      682.78      571.53     66.56 o 
  10  -8   2      425.83      405.33     60.40 o 
  11  -8   2     2037.77     2210.66     94.91 o 
 -15  -7   2      170.23      119.01     46.85 o 
 -14  -7   2     1029.06      946.29    106.84 o 
 -13  -7   2     1252.51     1159.16    107.44 o 
 -12  -7   2      225.98      244.34     61.35 o 
 -11  -7   2      554.84      607.96     69.63 o 
 -10  -7   2     2629.50     2647.08    113.97 o 
  -9  -7   2     3536.94     3704.80    140.87 o 
  -8  -7   2      144.99      209.94     53.35 o 
  -7  -7   2     7803.60     8026.83    141.15 o 
  -6  -7   2    18582.26    19166.18    354.16 o 
  -5  -7   2        9.40       18.82     18.39 o 
  -4  -7   2     5707.28     5670.91    103.24 o 
  -3  -7   2     9321.63     9210.82    193.16 o 
  -2  -7   2     9247.40     9169.03    173.74 o 
  -1  -7   2     1778.56     1754.40     94.87 o 
   0  -7   2    16559.44    16943.39    308.47 o 
   1  -7   2     9879.25     9783.05    142.72 o 
   2  -7   2     1829.14     1909.10     46.46 o 
   3  -7   2       46.16       50.42     12.38 o 
   4  -7   2     1524.32     1666.21     77.83 o 
   5  -7   2     4721.06     4599.28    125.22 o 
   6  -7   2      125.21      116.98     44.69 o 
   7  -7   2      721.17      607.66     94.84 o 
   8  -7   2      184.33      244.02     45.23 o 
   9  -7   2      208.75      185.34     49.10 o 
  10  -7   2      182.07      195.27     30.55 o 
  11  -7   2        0.42        5.59     24.07 o 
  12  -7   2       65.89      139.03     37.52 o 
 -15  -6   2       22.25      -49.22     39.90 o 
 -14  -6   2     1631.03     1570.21    113.52 o 
 -13  -6   2     3125.24     3144.63    177.41 o 
 -12  -6   2     1972.58     2080.08    121.58 o 
 -11  -6   2     1133.76     1195.02     90.70 o 
 -10  -6   2    13999.78    14061.55    293.49 o 
  -9  -6   2     2702.08     2717.69    124.19 o 
  -8  -6   2        6.61      -16.11     21.93 o 
  -7  -6   2     2959.94     2867.05    141.80 o 
  -6  -6   2     6928.68     6924.92    136.52 o 
  -5  -6   2     1057.40     1182.91     62.86 o 
  -4  -6   2     1684.81     1604.28     53.15 o 
  -3  -6   2     3463.50     3221.12     74.86 o 
  -2  -6   2     6105.41     5759.48    124.46 o 
  -1  -6   2      979.35     1119.06     78.18 o 
   0  -6   2      717.66      944.47     57.58 o 
   1  -6   2      871.80      847.21     40.76 o 
   2  -6   2      153.68      145.05     15.45 o 
   3  -6   2       64.96       90.22     23.14 o 
   4  -6   2     1187.08     1115.18     62.85 o 
   5  -6   2      323.22      288.15     37.89 o 
   6  -6   2     2510.12     2578.42    283.83 o 
   7  -6   2      396.58      302.59     61.42 o 
   8  -6   2      743.22      805.36     95.86 o 
   9  -6   2      120.99      149.02     34.51 o 
  10  -6   2        0.49       11.17     31.29 o 
  11  -6   2      247.84      335.74    102.52 o 
  12  -6   2     1226.40     1374.11    103.50 o 
 -15  -5   2       24.83      -42.91     47.83 o 
 -14  -5   2     1566.30     1652.52    320.03 o 
 -13  -5   2     1564.03     1854.08    153.99 o 
 -12  -5   2      621.68      513.73     65.24 o 
 -11  -5   2        1.52       -4.65     26.61 o 
 -10  -5   2     2218.91     2361.58    103.08 o 
  -9  -5   2      894.48      732.40     63.67 o 
  -8  -5   2      256.86      269.69     33.19 o 
  -7  -5   2      900.90      926.21     57.10 o 
  -6  -5   2     3007.25     2840.40     79.01 o 
  -5  -5   2       82.43      138.18     24.66 o 
  -4  -5   2     3413.90     3438.70     98.78 o 
  -3  -5   2      718.04      835.39     47.81 o 
  -2  -5   2       74.50       65.21     30.43 o 
  -1  -5   2     1897.45     1961.55     84.33 o 
   0  -5   2      193.83      201.64     32.44 o 
   1  -5   2      322.67      360.59     20.30 o 
   2  -5   2     3675.85     3747.32     56.90 o 
   3  -5   2        1.36      -24.50     12.67 o 
   4  -5   2     4998.47     5162.45    201.44 o 
   5  -5   2     1716.13     1837.57    170.07 o 
   6  -5   2      214.04      202.62     70.71 o 
   7  -5   2     1727.25     1868.23    131.78 o 
   8  -5   2     2076.33     2080.40    196.45 o 
   9  -5   2     2075.27     2099.53     76.46 o 
  10  -5   2       89.42      105.48     34.65 o 
  11  -5   2     1214.64     1197.79    152.60 o 
  12  -5   2     3001.60     2887.94    180.36 o 
  13  -5   2     1827.68     1865.78    108.58 o 
 -15  -4   2       46.42       18.02     54.70 o 
 -14  -4   2      853.30      649.46     96.75 o 
 -13  -4   2      440.14      461.61     81.38 o 
 -12  -4   2      580.89      580.75     87.39 o 
 -11  -4   2      150.12      130.78     39.14 o 
 -10  -4   2       43.15       78.32     30.86 o 
  -9  -4   2      228.89      256.77     48.22 o 
  -8  -4   2      114.24       81.66     32.40 o 
  -7  -4   2      346.80      345.04     34.93 o 
  -6  -4   2      271.18      209.24     26.16 o 
  -5  -4   2      376.23      452.08     30.82 o 
  -4  -4   2      263.72      263.40     21.50 o 
  -3  -4   2     5147.72     5460.61    106.25 o 
  -2  -4   2     8890.91     9151.00    330.19 o 
  -1  -4   2     3385.27     3416.28    170.78 o 
   0  -4   2     1836.34     1933.25     72.07 o 
   1  -4   2    14140.05    13460.68    190.47 o 
   2  -4   2     5013.27     5210.95    138.61 o 
   3  -4   2      943.27     1056.62     59.34 o 
   4  -4   2     9859.05     9807.05    242.84 o 
   5  -4   2    11640.68    10883.26    273.18 o 
   6  -4   2      196.35      240.57     47.88 o 
   7  -4   2       19.38       26.12     31.39 o 
   8  -4   2     9048.95     8981.35    144.09 o 
   9  -4   2     6077.43     6238.24    145.42 o 
  10  -4   2      502.73      509.03     47.60 o 
  11  -4   2     1976.31     2135.00    102.93 o 
  12  -4   2     4767.77     5177.35    276.08 o 
  13  -4   2      449.95      890.21    180.35 o 
  14  -4   2       64.41        7.95     76.96 o 
 -15  -3   2       55.21       11.69     51.36 o 
 -14  -3   2      123.40      179.53    130.52 o 
 -13  -3   2      117.94      136.90     55.65 o 
 -12  -3   2      236.72      228.89     59.11 o 
 -11  -3   2       96.85       11.60     38.39 o 
 -10  -3   2      480.41      588.38     88.87 o 
  -9  -3   2     1783.51     1888.20    182.28 o 
  -8  -3   2     4093.90     4128.36    186.25 o 
  -7  -3   2      692.26      671.37     57.93 o 
  -6  -3   2     5711.33     5672.50    114.32 o 
  -5  -3   2     5157.48     4826.04     94.13 o 
  -4  -3   2        0.00       -6.58     15.65 o 
  -3  -3   2     9945.13    10304.03    138.15 o 
  -2  -3   2    10272.73    10209.07    227.10 o 
  -1  -3   2     2066.70     1866.36     72.19 o 
   0  -3   2     4381.18     4365.02    176.76 o 
   1  -3   2    31206.69    31011.46    392.32 o 
   2  -3   2    18430.26    17530.17    394.86 o 
   3  -3   2       32.21      -39.07     19.53 o 
   4  -3   2    15608.62    15630.52    409.22 o 
   5  -3   2    18540.90    18980.58    423.92 o 
   6  -3   2     3721.66     3486.60    133.17 o 
   7  -3   2      687.51      687.13     81.03 o 
   8  -3   2     4832.04     5066.94     97.15 o 
   9  -3   2    10357.93    10051.97    205.47 o 
  10  -3   2     1705.61     1546.29    119.40 o 
  11  -3   2      848.83      787.52     71.02 o 
  12  -3   2     1534.30     1653.74    158.09 o 
  13  -3   2      559.62      598.69    219.09 o 
  14  -3   2      265.63      286.57     59.67 o 
 -15  -2   2      254.03      292.35    121.98 o 
 -14  -2   2      285.75      172.77     77.53 o 
 -13  -2   2     2023.58     2370.62    197.69 o 
 -12  -2   2     1573.93     1569.46    152.73 o 
 -11  -2   2       10.88      -23.06     29.37 o 
 -10  -2   2     3545.73     3219.88    146.28 o 
  -9  -2   2     3850.90     3723.03    149.74 o 
  -8  -2   2       30.25       84.15     27.86 o 
  -7  -2   2     2918.30     3124.28    106.89 o 
  -6  -2   2    16754.72    17821.21    345.69 o 
  -5  -2   2    18502.19    18794.73    353.29 o 
  -4  -2   2        2.96       -8.34     13.26 o 
  -3  -2   2    10532.09    10429.60    223.26 o 
  -2  -2   2    22473.79    22462.27    636.57 o 
  -1  -2   2    27845.93    27448.76   1036.84 o 
   0  -2   2     2281.13     2122.29     75.94 o 
   1  -2   2    72006.97    68612.32    959.09 o 
   2  -2   2    28459.99    28649.61    760.65 o 
   3  -2   2       57.10       50.22     27.33 o 
   4  -2   2     4450.03      -16.49     15.05 o 
   5  -2   2     6343.36     5686.69    236.28 o 
   6  -2   2     7586.21     7528.49    141.02 o 
   7  -2   2        0.42       -7.15     12.08 o 
   8  -2   2     1668.53     1690.65     67.66 o 
   9  -2   2      918.78     1059.14     59.47 o 
  10  -2   2      247.09      252.35     52.18 o 
  11  -2   2       87.55       62.05     66.90 o 
  12  -2   2       35.73       50.43     45.98 o 
  13  -2   2       15.07       65.11     38.35 o 
  14  -2   2       79.42       79.86     43.18 o 
 -14  -1   2      578.90      618.80    105.27 o 
 -13  -1   2     2225.67     2203.90    160.10 o 
 -12  -1   2     2815.36     2742.05    152.98 o 
 -11  -1   2       14.08      -45.26     28.06 o 
 -10  -1   2     4231.27     4535.94    174.05 o 
  -9  -1   2    11429.94    11526.10    301.36 o 
  -8  -1   2     3120.37     2876.66    123.02 o 
  -7  -1   2     3479.82     3182.15    148.87 o 
  -6  -1   2    13650.39    13551.69    385.83 o 
  -5  -1   2    10222.32    10223.01    298.81 o 
  -4  -1   2     4826.43     5041.63    202.13 o 
  -3  -1   2      710.71      790.70     87.34 o 
  -2  -1   2    14220.20    14568.60    281.21 o 
  -1  -1   2    26694.95    26759.17    712.75 o 
   0  -1   2     2261.56     2289.08     62.08 o 
   3  -1   2      228.05      266.28     41.45 o 
   4  -1   2     3285.45     3171.15    144.50 o 
   5  -1   2     3091.23     3389.82     67.57 o 
   6  -1   2        5.54       -2.24     10.06 o 
   7  -1   2        3.32       -2.71     20.15 o 
   8  -1   2      152.46      111.69     24.72 o 
   9  -1   2       38.09       66.09     27.48 o 
  10  -1   2      280.75      303.16     40.84 o 
  11  -1   2        5.75      -13.51     22.26 o 
  12  -1   2      298.61      339.48     57.91 o 
  13  -1   2      334.48      347.47     60.17 o 
  14  -1   2        0.70      -35.16     34.65 o 
  15  -1   2      521.96      499.60     83.76 o 
 -14   0   2       91.58       36.85     44.13 o 
 -13   0   2     2735.25     2586.56    148.30 o 
 -12   0   2     1335.15     1283.13    100.44 o 
 -11   0   2        1.64        5.55     35.14 o 
 -10   0   2     2129.41     2025.02    118.87 o 
  -9   0   2     8288.83     8231.89    239.58 o 
  -8   0   2     3087.62     3379.65    155.14 o 
  -7   0   2       53.39       82.06     34.76 o 
  -6   0   2     4951.84     4275.84    163.73 o 
  -5   0   2     3506.71     3215.08    129.51 o 
  -4   0   2     1331.06     1386.54     74.68 o 
  -3   0   2       63.46       72.61     36.96 o 
  -2   0   2     2515.45     2595.35    161.94 o 
  -1   0   2      326.61      290.46     40.93 o 
   0   0   2     8870.65     8758.64    231.48 o 
   2   0   2      228.79      274.16     26.43 o 
   3   0   2     2807.40     2601.24     65.63 o 
   4   0   2      382.25      417.15     30.06 o 
   6   0   2       81.37       51.55     15.29 o 
   7   0   2       58.61      140.94     24.94 o 
   8   0   2     1096.05     1214.24     90.94 o 
   9   0   2     1981.64     2022.15     81.52 o 
  10   0   2      100.21      180.37     33.45 o 
  11   0   2      681.94      680.36     62.03 o 
  12   0   2     3008.99     2917.00    192.81 o 
  13   0   2     1947.07     2180.87    295.30 o 
  14   0   2        7.76       58.55     39.05 o 
  15   0   2      542.78      615.96    113.53 o 
 -14   1   2       16.93        9.25     39.32 o 
 -13   1   2     1062.70     1138.22     99.25 o 
 -12   1   2     1922.55     1760.58    116.40 o 
 -11   1   2      215.37      238.56     46.00 o 
 -10   1   2     1126.23     1156.61    100.22 o 
  -9   1   2      844.73      920.63    227.25 o 
  -8   1   2      333.32      300.46     48.24 o 
  -7   1   2      221.34      198.98     75.66 o 
  -2   1   2     1671.38     1733.72    104.85 o 
  -1   1   2     3076.26     3160.54     79.54 o 
   0   1   2      192.41       95.34     21.29 o 
   3   1   2      728.26      685.85     59.67 o 
   4   1   2     2659.02     2620.94    124.17 o 
   5   1   2     7635.63      365.84     59.66 o 
   6   1   2    29005.65    31405.00    898.92 o 
   7   1   2       98.71       39.82     42.89 o 
   8   1   2     2228.29     2292.86    168.61 o 
   9   1   2     6709.88     6651.61    325.72 o 
  10   1   2     4163.72     4027.42    145.25 o 
  11   1   2       50.46       53.68     31.58 o 
  12   1   2     6646.92     7151.83    228.14 o 
  13   1   2     3593.70     3676.96    345.00 o 
  14   1   2      106.05      101.00     48.67 o 
  15   1   2     1128.33     1026.03    108.83 o 
 -13   2   2      103.44      109.54     45.11 o 
 -12   2   2        7.36        0.83     52.99 o 
 -11   2   2        1.51       10.35     30.10 o 
 -10   2   2        0.34       -2.41     33.60 o 
  -9   2   2     1199.69     1165.59     81.18 o 
  -8   2   2     1547.67     1580.83    104.82 o 
  -7   2   2       25.40        1.96     20.10 o 
  -6   2   2      102.34       -7.36     36.99 o 
  -5   2   2     5005.34     5358.01    146.69 o 
  -4   2   2     9216.28     9166.91    253.49 o 
  -3   2   2     1053.26     1120.87     58.62 o 
  -1   2   2     2956.30     2964.11    131.17 o 
   0   2   2        1.00       -2.57     11.80 o 
   1   2   2     8647.53     8442.72    176.77 o 
   2   2   2    32396.12    33132.76    870.97 o 
   3   2   2    14153.21    14267.17    272.01 o 
   4   2   2        1.04      -57.08     28.54 o 
   5   2   2     4671.32       49.71     29.34 o 
   6   2   2    14780.24    15006.30    309.51 o 
   7   2   2     2887.93     2876.07    103.34 o 
   8   2   2     6103.57     6608.68    307.12 o 
   9   2   2     6608.69     6769.91    330.28 o 
  10   2   2     2835.61     2865.27    219.08 o 
  11   2   2      244.12      275.47     96.34 o 
  12   2   2     4011.80     3930.76    163.40 o 
  13   2   2     2803.29     2702.52    147.24 o 
  14   2   2       21.66       17.45     40.35 o 
  15   2   2      434.89      506.63     81.85 o 
  16   2   2     1024.36     1099.16    120.07 o 
 -13   3   2     1522.49     1573.42    126.29 o 
 -12   3   2     1107.01     1223.05     96.93 o 
 -11   3   2     1173.55     1281.79     95.27 o 
 -10   3   2       10.37       16.86     27.96 o 
  -9   3   2     3327.43     3442.72    127.51 o 
  -8   3   2     2670.74     2883.54    111.61 o 
  -7   3   2      651.19      669.55     81.23 o 
  -6   3   2     1557.61     1604.69     87.45 o 
  -5   3   2     4735.63     4838.20    120.30 o 
  -4   3   2     6629.94     6477.30    163.98 o 
  -3   3   2        3.53       17.34     14.87 o 
  -2   3   2    19233.70    19567.23    469.58 o 
   0   3   2     1762.67     1743.27     96.17 o 
   1   3   2     3798.24     4343.15     91.70 o 
   3   3   2      753.89      837.17     67.87 o 
   4   3   2        0.58       35.92     19.25 o 
   5   3   2     3296.18       37.86     26.59 o 
   6   3   2    12891.31    12725.71    274.62 o 
   7   3   2     2303.66     2451.38     97.35 o 
   8   3   2     1117.70     1049.43     78.61 o 
   9   3   2     5266.46     4995.94    164.81 o 
  10   3   2      927.88      934.39    132.59 o 
  11   3   2        9.37       12.62     30.27 o 
  12   3   2      325.04      417.27     67.60 o 
  13   3   2     1247.28     1165.55    109.18 o 
  14   3   2       44.98       86.41     48.83 o 
  15   3   2        2.62       15.90     45.70 o 
  16   3   2        7.41       -1.47     48.37 o 
 -13   4   2      873.79      820.30     86.14 o 
 -12   4   2     2672.67     2487.06    237.99 o 
 -11   4   2     1550.79     1724.73    145.05 o 
 -10   4   2       30.63       22.50     30.03 o 
  -9   4   2     3440.99     3653.33    126.30 o 
  -8   4   2     9679.83     9368.65    235.47 o 
  -7   4   2      413.35      452.99    101.12 o 
  -6   4   2     2273.89     2335.68     86.73 o 
  -5   4   2     6164.51     6022.86    138.68 o 
  -4   4   2    11544.02    11434.31    176.71 o 
  -3   4   2      569.53      618.82     73.39 o 
  -2   4   2    32602.47    33735.24    499.92 o 
  -1   4   2    23997.01    23008.15    515.41 o 
   0   4   2       54.11       84.72     23.66 o 
   1   4   2     4779.94     4800.54    133.53 o 
   2   4   2     9836.89    10036.13    219.49 o 
   3   4   2    23793.73    23539.44    449.75 o 
   4   4   2        0.04        2.41     12.75 o 
   5   4   2     5224.51     5184.90     95.46 o 
   6   4   2     2041.80     2156.93     56.58 o 
   7   4   2     1293.79     1401.31     51.12 o 
   8   4   2     1666.10     1674.15     71.99 o 
   9   4   2      149.62      138.14     32.45 o 
  10   4   2       35.73      -12.25     30.55 o 
  11   4   2       33.54       71.92     38.83 o 
  12   4   2      154.78       17.15     37.28 o 
  13   4   2      117.43      160.15     50.40 o 
  14   4   2      400.23      353.31     93.66 o 
  15   4   2       13.60       12.38     44.10 o 
  16   4   2      591.36      838.98    252.46 o 
 -12   5   2     4859.74     5185.32    487.29 o 
 -11   5   2     1833.20     1942.27    107.91 o 
 -10   5   2      105.56       94.85     65.77 o 
  -9   5   2     2054.78     1948.54     97.87 o 
  -8   5   2     2947.02     3028.71    138.05 o 
  -7   5   2     1097.81     1200.61     68.64 o 
  -6   5   2       46.88       35.32     21.15 o 
  -5   5   2     3606.84     3567.01    101.81 o 
  -4   5   2     2921.45     2899.84     78.16 o 
  -3   5   2       16.46       34.06     11.61 o 
  -2   5   2     5614.82     5469.48    103.22 o 
  -1   5   2     3914.87     3906.86    122.93 o 
   0   5   2        1.84      -34.18     17.09 o 
   1   5   2      336.85      319.93     42.26 o 
   3   5   2     1796.91     1899.82    106.87 o 
   4   5   2     1570.13     1569.62     73.74 o 
   5   5   2       88.83      153.35     23.74 o 
   6   5   2     1438.96     1517.33     46.68 o 
   7   5   2      249.68      302.99     28.90 o 
   8   5   2     3456.65     3480.94    127.23 o 
   9   5   2     1584.59     1604.58     81.32 o 
  10   5   2     1189.06     1138.57     77.29 o 
  11   5   2      222.14      156.98     49.31 o 
  12   5   2     1566.98     1413.49    119.22 o 
  13   5   2     5139.48     5224.33    272.82 o 
  14   5   2     2379.24     2589.14    158.23 o 
  15   5   2       24.35      -75.99     39.74 o 
  16   5   2      939.88     1000.68    121.94 o 
 -12   6   2     2704.11     2778.77    187.56 o 
 -11   6   2      486.06      487.15     57.89 o 
 -10   6   2        2.20      -35.44     24.91 o 
  -9   6   2      845.27      813.86     63.54 o 
  -8   6   2     1179.48     1204.62     92.34 o 
  -7   6   2     1040.18      898.25     59.55 o 
  -6   6   2       40.19       42.03     20.48 o 
  -5   6   2     1698.80     1681.80     66.92 o 
  -4   6   2      915.51      894.52     55.40 o 
  -3   6   2       61.20       95.53     17.13 o 
  -2   6   2     3268.01     3143.21     65.33 o 
  -1   6   2       70.85       66.70     17.97 o 
   0   6   2      406.69      359.00     47.35 o 
   1   6   2        6.33        1.03     17.68 o 
   2   6   2     9165.29     9090.55    208.05 o 
   3   6   2     1112.77     1010.30     41.79 o 
   4   6   2      354.37      530.27     58.25 o 
   5   6   2     6561.88     6908.74    102.22 o 
   6   6   2     8816.83     8495.52    152.53 o 
   7   6   2     5738.19     5975.36     97.75 o 
   8   6   2      321.79      337.90     35.02 o 
   9   6   2     5189.07     5223.45    119.15 o 
  10   6   2     7925.57     8137.52    193.94 o 
  11   6   2     2848.45     2988.25    120.92 o 
  12   6   2      300.05      286.99     63.07 o 
  13   6   2     5038.84     5183.57    211.14 o 
  14   6   2     2220.85     2201.96    164.39 o 
  15   6   2      117.13       98.01     57.33 o 
  16   6   2      654.51      602.56    142.23 o 
 -11   7   2      467.12      533.69     67.06 o 
 -10   7   2       12.03       27.88     30.62 o 
  -9   7   2        4.89      -18.12     24.80 o 
  -8   7   2       66.11       71.97     27.97 o 
  -7   7   2       16.07       41.08     22.18 o 
  -6   7   2       22.49       79.23     24.75 o 
  -5   7   2     1131.63     1098.79     74.28 o 
  -4   7   2     2506.86     2557.96     78.04 o 
  -3   7   2      189.15      230.92     34.56 o 
  -2   7   2     1839.65     1812.90     61.43 o 
  -1   7   2    10705.02     9951.53    189.13 o 
   0   7   2     4486.82     4787.84    133.81 o 
   1   7   2       65.07       61.42     22.70 o 
   2   7   2     4687.61     4645.17    164.23 o 
   3   7   2    22811.88    23272.75    461.24 o 
   4   7   2        9.95       67.75     20.89 o 
   5   7   2      247.18      212.27     22.51 o 
   6   7   2    10584.17    10801.47    182.48 o 
   7   7   2    10265.54     9971.18    157.86 o 
   8   7   2       34.06       23.14     22.04 o 
   9   7   2     5720.91     5699.20    110.71 o 
  10   7   2     7246.61     7543.19    187.46 o 
  11   7   2     2467.78     2558.77    110.42 o 
  12   7   2      178.00      175.21     44.02 o 
  13   7   2     2591.24     2896.44    127.11 o 
  14   7   2     2337.66     2600.84    177.45 o 
  15   7   2       29.62       -8.55     44.68 o 
  16   7   2     1009.84     1100.93    130.53 o 
 -10   8   2      215.25      332.14     86.83 o 
  -9   8   2      247.19      236.62     43.06 o 
  -8   8   2     1263.00     1394.90    128.42 o 
  -7   8   2      594.30      611.41     52.99 o 
  -6   8   2      707.03      740.80     54.73 o 
  -5   8   2     4163.11     3979.58    157.96 o 
  -4   8   2     5963.55     6097.42    126.05 o 
  -3   8   2     1530.60     1544.18     63.66 o 
  -2   8   2     3160.11     3193.77     97.39 o 
  -1   8   2     8957.04     8769.19    169.58 o 
   0   8   2     7778.81     7475.89    233.02 o 
   1   8   2      942.19      896.09     61.17 o 
   2   8   2     5912.45     5912.14    170.67 o 
   3   8   2    15856.66    16078.41    508.55 o 
   4   8   2     8475.46     8721.08    149.34 o 
   5   8   2     1013.77     1105.07    106.81 o 
   6   8   2    11644.65    11411.85    176.45 o 
   7   8   2     6250.21     6481.70    139.96 o 
   8   8   2       34.85       38.88     21.74 o 
   9   8   2     4012.81     4261.58     98.69 o 
  10   8   2     2273.23     2464.54     74.39 o 
  11   8   2      346.25      332.53     67.56 o 
  12   8   2      401.21      426.14     60.17 o 
  13   8   2     1263.22     1231.59     97.59 o 
  14   8   2      887.77      850.55     85.93 o 
  15   8   2      149.95      102.08     51.40 o 
  16   8   2       72.71      136.77     55.82 o 
 -10   9   2      470.17      458.87     57.93 o 
  -9   9   2      319.74      230.40     40.98 o 
  -8   9   2     3179.92     3273.24    114.19 o 
  -7   9   2     2892.18     2852.75    102.67 o 
  -6   9   2        0.09        7.08     21.88 o 
  -5   9   2     3990.27     3866.61    122.79 o 
  -4   9   2     6641.82     6856.24    186.44 o 
  -3   9   2     2567.81     2641.55     81.71 o 
  -2   9   2       99.25       83.50     32.17 o 
  -1   9   2    12061.50    12085.72    222.18 o 
   0   9   2     6402.17     5875.22    266.02 o 
   1   9   2       26.01      -62.78     43.75 o 
   2   9   2     2657.60     2591.07    113.50 o 
   3   9   2     4321.49     4271.96    117.27 o 
   4   9   2     1491.62     1468.67     97.33 o 
   5   9   2      570.44      505.41     39.84 o 
   6   9   2     3824.87     4014.70    125.63 o 
   7   9   2     2788.60     2827.41     80.58 o 
   8   9   2        1.29       17.63     22.35 o 
   9   9   2      879.76      848.97     53.46 o 
  10   9   2      519.55      530.18     68.83 o 
  11   9   2      162.01      184.72     32.48 o 
  12   9   2       72.71      -10.42     30.60 o 
  13   9   2      218.58      175.94     47.94 o 
  14   9   2       89.02        8.93     40.37 o 
  15   9   2      164.62      130.14     50.43 o 
  16   9   2       88.60      108.31     54.43 o 
  -9  10   2      140.20      123.24     39.50 o 
  -8  10   2     2701.05     2568.67    105.73 o 
  -7  10   2     1736.13     1593.80     85.20 o 
  -6  10   2      226.32      234.35     38.30 o 
  -5  10   2      970.26      973.62     64.01 o 
  -4  10   2     5392.30     5279.34    127.77 o 
  -3  10   2      561.35      577.96     49.69 o 
  -2  10   2     1062.68     1149.13     65.61 o 
  -1  10   2     1706.94     1771.92     77.17 o 
   0  10   2     2504.85     2492.65     87.15 o 
   1  10   2      336.00      349.95     43.63 o 
   2  10   2     1149.70     1282.15     98.80 o 
   3  10   2     1611.09     1720.06     86.31 o 
   4  10   2      472.06      640.11     73.23 o 
   5  10   2        0.00       14.24     19.82 o 
   6  10   2       76.66      125.35     26.37 o 
   7  10   2      212.08      267.87     35.31 o 
   8  10   2      421.91      440.79     43.30 o 
   9  10   2       17.14      -17.93     25.59 o 
  10  10   2      687.14      652.67    111.14 o 
  11  10   2      239.64      241.59     43.05 o 
  12  10   2      310.23      168.93     60.92 o 
  13  10   2      390.86      368.69     80.18 o 
  14  10   2      597.12      426.23     80.33 o 
  15  10   2       92.61        2.68     59.06 o 
  16  10   2      237.03      215.63     64.32 o 
  -8  11   2     1189.29     1251.08     90.06 o 
  -7  11   2      762.09      700.41     63.27 o 
  -6  11   2        9.08        0.04     27.83 o 
  -5  11   2      330.06      354.02     45.12 o 
  -4  11   2      338.64      363.84     60.10 o 
  -3  11   2      381.43      437.45     46.71 o 
  -2  11   2      634.15      655.91     54.18 o 
  -1  11   2        3.10        6.57     23.13 o 
   0  11   2       46.50       66.99     27.04 o 
   1  11   2        0.01      -31.27     26.97 o 
   2  11   2       28.72       25.94     32.20 o 
   3  11   2      912.08      973.28     84.36 o 
   4  11   2        9.58       59.10     40.14 o 
   5  11   2     1205.39     1263.71     91.65 o 
   6  11   2      612.61      524.64     38.07 o 
   7  11   2     1997.95     2096.27     74.98 o 
   8  11   2     1706.98     1703.20     77.83 o 
   9  11   2       40.76        4.66     28.32 o 
  10  11   2     3957.10     4176.73    122.07 o 
  11  11   2     1897.93     2101.84    139.53 o 
  12  11   2      103.29       57.91     35.79 o 
  13  11   2      753.98      777.06    106.48 o 
  14  11   2     4843.86     4689.43    376.88 o 
  15  11   2      783.10      435.34     89.71 o 
  16  11   2      141.70      218.77     88.89 o 
  -7  12   2        1.44      -12.43     31.31 o 
  -6  12   2      115.49       74.36     33.93 o 
  -5  12   2      200.81      225.51     45.18 o 
  -4  12   2        9.55      -25.20     26.70 o 
  -3  12   2      638.27      625.03     57.65 o 
  -2  12   2       70.84       47.00     29.99 o 
  -1  12   2      944.33      936.97     67.34 o 
   0  12   2     1811.92     1824.41    124.42 o 
   1  12   2      162.81      151.25     43.69 o 
   2  12   2      954.39      937.78     85.07 o 
   3  12   2     2606.04     2520.22    119.79 o 
   4  12   2     3724.56     3898.64    137.83 o 
   5  12   2      169.06      154.14     46.65 o 
   6  12   2     2265.67     2444.45    124.71 o 
   7  12   2     4923.96     4880.83    107.29 o 
   8  12   2     3013.64     2888.04     89.58 o 
   9  12   2      199.47      213.71     40.45 o 
  10  12   2     4082.17     4200.90    235.85 o 
  11  12   2     3135.06     3420.81    116.99 o 
  12  12   2      254.79      230.62     46.26 o 
  13  12   2      771.38      816.50    121.18 o 
  14  12   2     1502.93     1167.30    127.42 o 
  15  12   2     1352.26      976.63    113.18 o 
  16  12   2      126.80      133.91    145.55 o 
  -6  13   2      349.37      321.10     53.26 o 
  -5  13   2      265.98      284.52     49.05 o 
  -4  13   2     1748.65     1825.09    100.12 o 
  -3  13   2      650.73      591.84     59.51 o 
  -2  13   2      280.93      271.17     43.91 o 
  -1  13   2      395.51      425.27     56.76 o 
   0  13   2     4541.84     4574.79    144.14 o 
   1  13   2     1125.27     1147.44     96.58 o 
   2  13   2      671.85      678.11     76.90 o 
   3  13   2     5267.00     5194.02    294.21 o 
   4  13   2     7105.89     6848.89    256.30 o 
   5  13   2      133.78      130.24     48.06 o 
   6  13   2     2569.21     2688.43    134.67 o 
   7  13   2     5536.78     5601.94    192.52 o 
   8  13   2     1908.83     1822.31    104.58 o 
   9  13   2       74.02       61.29     41.38 o 
  10  13   2     2993.57     3248.16    133.55 o 
  11  13   2     2776.26     2762.92    110.74 o 
  12  13   2      517.14      542.92     62.61 o 
  13  13   2      114.68       83.02     41.76 o 
  14  13   2      417.42      464.24     92.04 o 
  15  13   2      926.50      782.08    111.06 o 
  -5  14   2       53.59       72.61     40.19 o 
  -4  14   2     2630.41     2494.72    114.38 o 
  -3  14   2     3063.53     3318.12    129.77 o 
  -2  14   2      207.60      184.33     49.47 o 
  -1  14   2     1029.33      959.99     82.73 o 
   0  14   2     9332.77     8923.70    249.00 o 
   1  14   2     2402.67     2501.17    227.19 o 
   2  14   2      238.55      170.38     53.13 o 
   3  14   2     3156.62     2880.02    177.76 o 
   4  14   2     2434.57     2290.62    175.17 o 
   5  14   2      739.93      682.42     83.00 o 
   6  14   2      454.95      516.07     40.10 o 
   7  14   2     2129.17     1987.14    207.11 o 
   8  14   2     1032.75      923.11     95.53 o 
   9  14   2        4.27       36.45     50.10 o 
  10  14   2       11.18      -41.71     29.82 o 
  11  14   2      568.03      511.95     59.22 o 
  12  14   2      476.46      562.70     80.73 o 
  13  14   2       20.36      -71.57     49.26 o 
  14  14   2      451.55      329.55     82.61 o 
  15  14   2       43.93       34.41     68.26 o 
  -4  15   2     2129.65     2115.05    126.87 o 
  -3  15   2     2074.99     2284.78    258.01 o 
  -2  15   2      354.13      380.42     71.71 o 
  -1  15   2      709.56      657.48    141.04 o 
   0  15   2      866.35      779.02     91.11 o 
   1  15   2     2149.71     2221.05    164.11 o 
   2  15   2      240.39      332.10     66.66 o 
   3  15   2      543.37      498.25     95.52 o 
   4  15   2      704.17      789.32    113.50 o 
   5  15   2      119.68       86.28    102.82 o 
   6  15   2      273.38      244.99     62.89 o 
   7  15   2      399.32      393.77     44.81 o 
   8  15   2        3.52      -17.83     47.64 o 
   9  15   2        8.15      -39.51     46.01 o 
  10  15   2        0.14      -74.02     47.32 o 
  11  15   2       70.57       91.54     59.83 o 
  12  15   2        5.62      -30.12     55.35 o 
  13  15   2        1.20      -58.73     38.81 o 
  14  15   2      265.46      299.59     69.55 o 
  -2  16   2      219.75      172.16     98.86 o 
  -1  16   2      160.21      159.86     61.90 o 
   0  16   2        7.24       29.13     52.47 o 
   1  16   2      813.54      976.25    151.56 o 
   2  16   2       15.46      116.93     66.57 o 
   3  16   2       16.26      -41.61     53.04 o 
   4  16   2       98.44      181.01     76.64 o 
   5  16   2      148.74       77.70     67.60 o 
   6  16   2        9.50        9.09     57.14 o 
   7  16   2      353.62      383.46    118.27 o 
   8  16   2      539.20      448.61     49.18 o 
   9  16   2      151.83      132.66     91.89 o 
  10  16   2      330.18      244.28     70.45 o 
  11  16   2      908.86      698.12    131.71 o 
  12  16   2      266.07      263.88     76.07 o 
  13  16   2       48.23      100.32     68.06 o 
  -1  17   2       43.60      -39.38     51.29 o 
   0  17   2      385.46      364.58     81.25 o 
   1  17   2      497.23      539.81    103.31 o 
   2  17   2      263.28      185.70     97.90 o 
   3  17   2       45.19       23.80     71.00 o 
   4  17   2      816.08      755.74    125.62 o 
   5  17   2      806.14      819.57    129.85 o 
   6  17   2      180.61      194.46     87.44 o 
   7  17   2      520.02      426.46     82.02 o 
   8  17   2      864.60      731.88    122.05 o 
   9  17   2      161.21       55.00     81.08 o 
  10  17   2      581.66      332.24     97.44 o 
  11  17   2     2253.13     2065.35    150.98 o 
  12  17   2      449.58      397.59     86.69 o 
   2  18   2        5.04       51.28     69.45 o 
   3  18   2      254.57      376.64     96.49 o 
   4  18   2     1920.95     1924.48    192.67 o 
   5  18   2      754.74      659.76    274.37 o 
   6  18   2       40.83      -36.54     73.62 o 
   7  18   2     1448.98     1286.31    119.58 o 
   8  18   2     2315.04     2233.88    333.37 o 
   9  18   2      484.80      255.35    161.15 o 
  10  18   2      348.63      179.27     74.10 o 
  11  18   2     1458.58     1504.52     95.83 o 
   6  19   2        2.08      -29.80    164.47 o 
   7  19   2      423.80      371.89     78.46 o 
  -8 -17   3      474.27      432.73    230.90 o 
  -7 -17   3      793.86     1287.70    272.77 o 
  -6 -17   3     2269.86     2191.78    210.97 o 
  -5 -17   3       53.79       63.47     85.80 o 
  -4 -17   3     1439.04     1210.00    158.36 o 
  -3 -17   3     2376.27     2438.73    211.63 o 
  -2 -17   3      118.19       21.85     81.90 o 
  -1 -17   3      302.44      308.21    101.81 o 
 -10 -16   3     1564.30     1553.25    166.22 o 
  -9 -16   3     1170.26     1175.74    122.31 o 
  -8 -16   3      170.22      105.27     86.51 o 
  -7 -16   3     5587.88     5824.00    290.51 o 
  -6 -16   3     2266.99     1958.86    143.16 o 
  -5 -16   3       32.19       38.35    109.62 o 
  -4 -16   3     1110.20     1125.00    148.86 o 
  -3 -16   3     1825.74     1746.87    178.04 o 
  -2 -16   3      334.41      455.57    107.08 o 
  -1 -16   3        3.52      -34.94     61.99 o 
   0 -16   3      731.69      864.15    214.23 o 
   1 -16   3     1269.23     1136.38    138.82 o 
   2 -16   3       44.24       -2.83     79.93 o 
 -11 -15   3     1045.24     1093.74     99.31 o 
 -10 -15   3     1636.69     1804.92    110.46 o 
  -9 -15   3     1065.10     1143.39    146.34 o 
  -8 -15   3       43.88       78.83     66.71 o 
  -7 -15   3     1476.51     1604.79    133.13 o 
  -6 -15   3      434.27      607.83    105.12 o 
  -5 -15   3      248.78      255.42    138.93 o 
  -4 -15   3      183.99      147.80     82.71 o 
  -3 -15   3     1429.66     1300.25    148.28 o 
  -2 -15   3      414.77      383.42    259.98 o 
  -1 -15   3       17.77       36.79     66.01 o 
   0 -15   3      243.98      160.69    107.86 o 
   1 -15   3       51.07       17.13     59.36 o 
   2 -15   3        4.59        3.06     75.41 o 
   3 -15   3       36.87        1.86     53.96 o 
   4 -15   3        1.53        1.04     60.22 o 
 -12 -14   3        1.71       56.51     79.23 o 
 -11 -14   3      643.65      716.49    123.07 o 
 -10 -14   3      468.24      558.01     89.68 o 
  -9 -14   3      538.42      601.23     68.21 o 
  -8 -14   3        1.81       59.35     44.72 o 
  -7 -14   3      258.66      334.69     47.45 o 
  -6 -14   3      302.97      303.37     70.03 o 
  -5 -14   3      152.61      177.48     65.60 o 
  -4 -14   3       20.39       57.07     62.03 o 
  -3 -14   3        1.36      -22.99     57.82 o 
  -2 -14   3        0.17       68.67     62.40 o 
  -1 -14   3       11.88      -28.52     52.08 o 
   0 -14   3      870.97     1051.64    121.93 o 
   1 -14   3      306.50      324.62     78.28 o 
   2 -14   3      355.28      362.87     79.06 o 
   3 -14   3       90.08       55.38     60.09 o 
   4 -14   3     1677.46     1897.31    149.86 o 
   5 -14   3     1403.05     1397.54    118.50 o 
 -13 -13   3      106.69      245.53     77.75 o 
 -12 -13   3        9.24       -4.97     50.73 o 
 -11 -13   3      100.95       10.20     48.92 o 
 -10 -13   3       21.23      -11.47     37.65 o 
  -9 -13   3       69.82       19.41     48.55 o 
  -8 -13   3       61.66       77.45     41.14 o 
  -7 -13   3       13.05       35.56     34.25 o 
  -6 -13   3       53.41       28.84     30.91 o 
  -5 -13   3      877.75      945.05    141.58 o 
  -4 -13   3      517.34      470.81     90.41 o 
  -3 -13   3     2018.04     2310.10    177.09 o 
  -2 -13   3     1041.36     1143.44    128.62 o 
  -1 -13   3        9.16       52.12     50.11 o 
   0 -13   3     1562.30     1378.70    128.64 o 
   1 -13   3     4350.53     4427.63    196.20 o 
   2 -13   3      423.23      443.51     80.70 o 
   3 -13   3      431.06      384.49    154.66 o 
   4 -13   3     3131.22     3565.49    188.29 o 
   5 -13   3     1176.00     1202.22    103.56 o 
   6 -13   3      106.60       50.31     47.72 o 
 -13 -12   3      382.68      233.97     81.69 o 
 -12 -12   3      365.91      406.01     68.74 o 
 -11 -12   3        0.47       -7.86     42.73 o 
 -10 -12   3      937.50      982.32     77.60 o 
  -9 -12   3     1745.53     1676.91     87.66 o 
  -8 -12   3        3.50      -16.04     51.66 o 
  -7 -12   3     1241.10     1339.06    109.86 o 
  -6 -12   3     2260.64     2188.77     95.14 o 
  -5 -12   3      364.78      404.26     53.03 o 
  -4 -12   3     1512.26     1736.63    137.01 o 
  -3 -12   3     4459.65     4734.13    211.31 o 
  -2 -12   3     3075.29     3187.11    336.72 o 
  -1 -12   3      150.03       40.38     50.92 o 
   0 -12   3     1679.35     1612.14    134.11 o 
   1 -12   3     6914.21     7151.27    294.89 o 
   2 -12   3     4954.55     4744.60    506.96 o 
   3 -12   3      363.69      328.38     56.57 o 
   4 -12   3     2456.17     2662.03    124.79 o 
   5 -12   3     2791.78     2950.97    232.18 o 
   6 -12   3      374.00      341.65     74.64 o 
   7 -12   3      853.29     1010.82     83.67 o 
   8 -12   3     1520.89     1950.71    250.22 o 
 -14 -11   3      677.45      575.70    191.99 o 
 -13 -11   3     2065.89     1908.28    193.05 o 
 -12 -11   3     1541.21     1507.74    141.39 o 
 -11 -11   3      219.36      235.39     59.59 o 
 -10 -11   3     1917.73     2107.56    114.22 o 
  -9 -11   3     3180.85     3302.14    129.29 o 
  -8 -11   3      207.62      224.84     42.84 o 
  -7 -11   3     3327.98     3234.75    119.53 o 
  -6 -11   3     5785.92     5883.47    275.13 o 
  -5 -11   3     1809.74     1881.07     99.81 o 
  -4 -11   3       18.36       27.11     46.16 o 
  -3 -11   3     5027.53     4987.35    207.86 o 
  -2 -11   3     5954.49     6050.36    225.85 o 
  -1 -11   3      735.44      881.70    111.30 o 
   0 -11   3     1360.38     1372.73    181.37 o 
   1 -11   3     5016.76     5354.13    199.96 o 
   2 -11   3      632.45      653.57     68.21 o 
   3 -11   3       62.56       72.25     53.06 o 
   4 -11   3     2031.51     1977.07    131.50 o 
   5 -11   3     1258.52     1241.41    137.98 o 
   6 -11   3      292.48      360.56     46.09 o 
   7 -11   3       85.43      106.49     34.24 o 
   8 -11   3      553.36      578.13    137.65 o 
 -14 -10   3      498.27      294.77     69.85 o 
 -13 -10   3     2503.39     1905.30    179.81 o 
 -12 -10   3     1423.52     1322.84    129.76 o 
 -11 -10   3       44.12       48.91     44.10 o 
 -10 -10   3     3634.59     3955.53    170.96 o 
  -9 -10   3     3750.83     4135.97    124.82 o 
  -8 -10   3      252.33      249.30     42.40 o 
  -7 -10   3     1134.73     1197.81     71.59 o 
  -6 -10   3     3485.31     3501.65     89.77 o 
  -5 -10   3     2249.41     2288.32    122.44 o 
  -4 -10   3      226.94      276.51     37.24 o 
  -3 -10   3     2292.28     2232.23    109.50 o 
  -2 -10   3     3831.36     3764.03    169.56 o 
  -1 -10   3       65.91      102.51     50.68 o 
   0 -10   3      288.41      369.41     63.33 o 
   1 -10   3      824.50      728.67     81.40 o 
   2 -10   3     1615.91     1737.21     99.20 o 
   3 -10   3     1410.20     1441.06    141.80 o 
   4 -10   3       41.28       55.73     29.17 o 
   5 -10   3      192.69      236.33     52.40 o 
   6 -10   3        4.38        3.40     24.43 o 
   7 -10   3       94.16      156.76     52.23 o 
   8 -10   3      446.58      408.10     85.46 o 
 -14  -9   3      451.29      222.23     68.16 o 
 -12  -9   3     1377.19     1575.25    163.46 o 
 -11  -9   3        0.31      -15.26     45.78 o 
 -10  -9   3     2449.93     2660.46    117.22 o 
  -9  -9   3     2723.11     2677.38    114.94 o 
  -8  -9   3      899.27      937.16     80.39 o 
  -7  -9   3       55.08       -3.11     33.36 o 
  -6  -9   3      606.55      666.60     81.16 o 
  -5  -9   3      537.57      543.96     40.58 o 
  -4  -9   3       10.58       38.21     26.23 o 
  -3  -9   3      538.23      551.12     52.29 o 
  -2  -9   3      151.37      109.48     93.66 o 
  -1  -9   3      301.34      340.36     97.62 o 
   0  -9   3        0.70      -11.64     38.14 o 
   1  -9   3       78.13      140.30     37.05 o 
   2  -9   3      194.63      155.64     30.78 o 
   3  -9   3      382.61      436.29     38.57 o 
   4  -9   3      437.54      410.76     37.84 o 
   5  -9   3     1668.06     1736.42     66.78 o 
   6  -9   3      507.88      537.29     82.64 o 
   7  -9   3      158.45      153.22     49.12 o 
   8  -9   3     1974.14     1955.32    135.56 o 
   9  -9   3     2880.94     2169.69    237.15 o 
 -14  -8   3       40.74        8.78     61.11 o 
 -13  -8   3      823.06      589.78     87.88 o 
 -12  -8   3      526.73      487.18    117.54 o 
 -11  -8   3       95.56       60.92     53.60 o 
 -10  -8   3      225.25      245.61     48.69 o 
  -9  -8   3      193.69      164.35     44.20 o 
  -8  -8   3       23.17       33.04     33.36 o 
  -7  -8   3        0.01        1.24     37.54 o 
  -6  -8   3      840.26      944.27     83.75 o 
  -5  -8   3      536.51      498.89     40.33 o 
  -4  -8   3       78.23       62.98     22.03 o 
  -3  -8   3     1439.15     1519.36     63.38 o 
  -2  -8   3     3226.36     3355.35    109.69 o 
  -1  -8   3     5468.86     5734.16    188.20 o 
   0  -8   3      637.33      615.07    124.59 o 
   1  -8   3     4512.80     4523.27    123.90 o 
   2  -8   3     2777.25     2789.31    104.88 o 
   3  -8   3      437.76      453.96     39.46 o 
   4  -8   3     2268.25     2229.75     67.35 o 
   5  -8   3     6243.78     6263.78    117.22 o 
   6  -8   3     3978.20     3849.31    121.00 o 
   7  -8   3      135.62      137.06     42.15 o 
   8  -8   3     2088.68     2161.43    114.74 o 
   9  -8   3     4212.13     4241.64    144.31 o 
  10  -8   3      333.48      541.10    134.92 o 
 -14  -7   3       36.12       98.13     66.88 o 
 -13  -7   3       24.04        3.07     58.35 o 
 -12  -7   3      141.53       66.39     41.44 o 
 -11  -7   3      589.37      523.67     64.73 o 
 -10  -7   3     1446.77     1435.81     97.62 o 
  -9  -7   3     1574.55     1800.68    111.64 o 
  -8  -7   3      714.59      824.48     60.13 o 
  -7  -7   3      493.39      500.84     46.42 o 
  -6  -7   3     3850.82     3733.86    108.82 o 
  -5  -7   3     3007.37     2841.45     76.35 o 
  -4  -7   3     1852.40     1794.81     59.22 o 
  -3  -7   3     1413.30     1688.92     64.52 o 
  -2  -7   3    16223.41    16405.72    240.54 o 
  -1  -7   3     2958.01     2589.70    246.94 o 
   0  -7   3      614.57      528.49    105.74 o 
   1  -7   3     9042.98     9304.68    186.61 o 
   2  -7   3     7670.06     7606.77    118.50 o 
   3  -7   3     3952.00     4078.85     71.45 o 
   4  -7   3       46.52       57.56     12.62 o 
   5  -7   3    14835.20    14390.68    256.76 o 
   6  -7   3     3195.05     3030.30    102.24 o 
   7  -7   3       52.41       63.73     32.84 o 
   8  -7   3     2907.20     3118.09    112.85 o 
   9  -7   3     4100.36     3997.51    137.67 o 
  10  -7   3      627.26      721.11     89.12 o 
  11  -7   3      525.21      535.43    137.66 o 
  12  -7   3     1567.42     1883.49     89.10 o 
 -14  -6   3       29.08      -12.85     55.48 o 
 -13  -6   3      443.59      436.12     65.43 o 
 -12  -6   3     2093.23     2345.19    280.08 o 
 -11  -6   3       38.88       59.85     36.33 o 
 -10  -6   3     2287.78     2469.59    130.89 o 
  -9  -6   3     1648.32     1741.28     75.05 o 
  -8  -6   3     1435.58     1467.04    108.66 o 
  -7  -6   3       22.07        2.16     25.11 o 
  -6  -6   3     7581.69     8124.01    301.63 o 
  -5  -6   3    20456.91    20704.49    313.07 o 
  -4  -6   3     1970.98     2023.30     68.91 o 
  -3  -6   3     3494.09     3364.95     79.40 o 
  -2  -6   3    17428.22    17447.15    250.70 o 
  -1  -6   3    23281.00    22962.01    468.98 o 
   0  -6   3        7.80        7.91     48.45 o 
   1  -6   3    14174.42    15000.17    257.16 o 
   2  -6   3    11124.14    10674.42    135.87 o 
   3  -6   3     3566.60     3485.18     59.68 o 
   4  -6   3      669.47      722.21     49.90 o 
   5  -6   3     1899.24     2012.16     93.31 o 
   6  -6   3      998.60     1087.13     80.88 o 
   7  -6   3       51.16        6.22     28.81 o 
   8  -6   3      686.59      742.22     89.58 o 
   9  -6   3     1615.54     1767.23    141.40 o 
  10  -6   3      927.81      988.81     93.79 o 
  11  -6   3      405.03      457.34     85.25 o 
  12  -6   3      491.77      589.76     64.95 o 
  13  -6   3      245.82      334.61     58.51 o 
 -14  -5   3       85.49      100.92     65.40 o 
 -13  -5   3     1994.84     1777.92    186.86 o 
 -12  -5   3     3941.16     3852.14    155.39 o 
 -11  -5   3      758.15      800.33     76.54 o 
 -10  -5   3     1423.00     1389.92     93.20 o 
  -9  -5   3     7813.62     8080.99    198.13 o 
  -8  -5   3     4145.92     4375.30    106.07 o 
  -7  -5   3       27.63       12.98     21.86 o 
  -6  -5   3     3216.05     3275.29     88.01 o 
  -5  -5   3     7916.94     7797.58    170.25 o 
  -4  -5   3     3867.19     3805.18     90.30 o 
  -3  -5   3     1817.51     1692.40     61.98 o 
  -2  -5   3    17323.64    17485.72    294.43 o 
  -1  -5   3     8350.58     8637.34    278.49 o 
   0  -5   3       16.37      -30.50     40.75 o 
   1  -5   3     2709.83     2767.51     73.68 o 
   2  -5   3     2873.34     2808.68     49.95 o 
   3  -5   3      502.25      505.47     19.55 o 
   4  -5   3      384.80      399.64     54.29 o 
   5  -5   3     1721.05     1787.18     79.63 o 
   6  -5   3     4082.59     4045.84    153.82 o 
   7  -5   3      192.58      197.82     72.86 o 
   8  -5   3      237.14      275.63     57.40 o 
   9  -5   3        2.43      -43.27     33.64 o 
  10  -5   3       11.66        5.62     19.36 o 
  11  -5   3      266.18      280.97     63.67 o 
  12  -5   3      604.07      566.18    157.90 o 
  13  -5   3      248.88      205.55     52.67 o 
 -14  -4   3       87.82       64.90     55.98 o 
 -13  -4   3     2275.59     1952.96    160.88 o 
 -12  -4   3     3081.38     3368.86    232.63 o 
 -11  -4   3      808.99      694.38     71.08 o 
 -10  -4   3      594.86      608.53     64.26 o 
  -9  -4   3     7397.99     7698.45    189.68 o 
  -8  -4   3      593.57      563.60     81.64 o 
  -7  -4   3       41.78       62.17     22.78 o 
  -6  -4   3     1602.00     1630.90     61.04 o 
  -5  -4   3     5603.26     5251.60     97.17 o 
  -4  -4   3      804.45      929.72     43.22 o 
  -3  -4   3      245.22      352.99     35.19 o 
  -2  -4   3     9762.15    10260.32    180.07 o 
  -1  -4   3     4677.16     5033.62    106.52 o 
   0  -4   3     1719.01     1659.68    117.16 o 
   1  -4   3       72.65      176.84     23.21 o 
   2  -4   3      610.58      708.71     24.54 o 
   3  -4   3       98.06      104.00     28.39 o 
   4  -4   3      669.06      643.99     49.16 o 
   5  -4   3     1347.46     1289.81    138.61 o 
   6  -4   3     2029.69     1738.18     94.61 o 
   7  -4   3      835.19      922.54     89.92 o 
   8  -4   3     1864.84     2039.59    134.87 o 
   9  -4   3     3739.52     3895.94    102.85 o 
  10  -4   3     1438.03     1358.20     78.44 o 
  11  -4   3        3.33        5.17     24.97 o 
  12  -4   3      582.07      611.61     66.14 o 
  13  -4   3     3242.71     3395.40    162.19 o 
  14  -4   3     1407.42     1511.80    112.23 o 
 -14  -3   3       58.12       69.55     54.14 o 
 -13  -3   3     1222.96     1230.15    198.94 o 
 -12  -3   3     1288.48     1362.49    127.02 o 
 -11  -3   3      762.49      745.13     93.34 o 
 -10  -3   3       35.95      125.14     43.42 o 
  -9  -3   3        3.50      -17.91     31.07 o 
  -8  -3   3      870.59     1042.77     82.94 o 
  -7  -3   3      149.58      180.12     47.25 o 
  -6  -3   3      198.22      181.37     25.57 o 
  -5  -3   3      135.26       93.70     20.41 o 
  -4  -3   3      511.39      493.67     36.71 o 
  -3  -3   3     1916.71     1958.29     79.07 o 
  -2  -3   3     3716.37     3836.06    135.35 o 
  -1  -3   3     2701.45     2597.75    137.12 o 
   0  -3   3     1316.78     1329.70     97.56 o 
   1  -3   3      269.11      209.02     22.64 o 
   2  -3   3     2910.46     2664.78     50.80 o 
   3  -3   3     6021.57     6391.92    324.33 o 
   5  -3   3     8186.65     8078.75    275.40 o 
   6  -3   3    10538.43    10974.06    270.66 o 
   7  -3   3      345.27      311.14     50.82 o 
   8  -3   3        3.13      -13.22     12.28 o 
   9  -3   3     6325.64     6349.98    144.23 o 
  10  -3   3     5631.88     5374.03    156.41 o 
  11  -3   3        5.08       22.04     27.55 o 
  12  -3   3     1442.71     1455.55     91.46 o 
  13  -3   3     2415.47     2370.96    122.28 o 
  14  -3   3      586.80      510.96     80.34 o 
 -14  -2   3      128.61      225.34     66.81 o 
 -13  -2   3        0.29      -52.12     36.93 o 
 -12  -2   3       41.32       17.52     44.80 o 
 -11  -2   3       33.27      -10.19     36.05 o 
 -10  -2   3       70.98       74.92     54.50 o 
  -9  -2   3        0.98       -4.00     57.37 o 
  -8  -2   3     2636.90     2640.13     96.95 o 
  -7  -2   3     3375.40     3309.59    193.94 o 
  -6  -2   3      308.20      290.57     35.64 o 
  -5  -2   3     5237.29     5501.97    102.31 o 
  -4  -2   3     3139.15     2875.10    123.57 o 
  -3  -2   3     2395.85     2460.80     67.94 o 
  -2  -2   3     3860.95     3960.52     69.57 o 
  -1  -2   3    14079.42    13551.64    273.99 o 
   0  -2   3      172.65      167.00     27.38 o 
   1  -2   3     2928.84     3362.11    132.21 o 
   2  -2   3    13259.44    13424.95    208.22 o 
   3  -2   3     8909.97     8933.79    277.74 o 
   4  -2   3     1892.31     2207.62    117.14 o 
   6  -2   3    14849.30    15158.97    458.66 o 
   7  -2   3     6132.23     6162.70    103.99 o 
   8  -2   3      138.90      176.11     22.88 o 
   9  -2   3     8785.70     9082.19    188.07 o 
  10  -2   3     8335.81     8305.42    216.98 o 
  11  -2   3       66.16       82.68     32.93 o 
  12  -2   3     1099.95     1240.35     94.61 o 
  13  -2   3     1163.08     1351.55    111.66 o 
  14  -2   3      466.49      489.97     71.14 o 
  15  -2   3      336.48      294.82     73.11 o 
 -14  -1   3       33.54       50.89     44.40 o 
 -13  -1   3      339.16      267.87     66.88 o 
 -12  -1   3     1031.49      918.33    217.52 o 
 -11  -1   3     1463.70     1390.61    122.15 o 
 -10  -1   3       62.13       51.51     37.62 o 
  -9  -1   3     3110.05     3053.45    139.37 o 
  -8  -1   3     1139.40     1391.71    104.56 o 
  -7  -1   3     5110.50     4958.25    182.81 o 
  -6  -1   3     2944.01     2928.02     98.65 o 
  -5  -1   3    26895.68    26385.15    411.98 o 
  -4  -1   3    15748.95    16024.50    333.17 o 
  -2  -1   3     6274.38     5953.76    142.96 o 
  -1  -1   3    22819.43    22534.76    621.26 o 
   0  -1   3    21745.27    21483.75    270.71 o 
   2  -1   3    12498.26    12490.30    220.80 o 
   3  -1   3    10717.02    10288.50    193.08 o 
   4  -1   3     1936.73     1900.39     51.64 o 
   5  -1   3     4864.22     4743.23     94.76 o 
   6  -1   3    11989.43    11898.08    190.31 o 
   7  -1   3     2551.33     2514.04     68.19 o 
   8  -1   3      175.98      196.44     46.07 o 
   9  -1   3     4352.77     4255.63    114.75 o 
  10  -1   3     1631.22     1708.16     91.04 o 
  11  -1   3      268.31      359.21     52.89 o 
  12  -1   3      211.36      262.16     49.59 o 
  13  -1   3      273.03      259.57     90.36 o 
  14  -1   3      832.77     1012.09     98.26 o 
  15  -1   3        2.56      -70.88     35.44 o 
 -14   0   3      461.03      361.48     69.04 o 
 -13   0   3      696.32      731.62     84.44 o 
 -12   0   3     2544.77     2547.57    134.51 o 
 -11   0   3     2144.66     2413.11    141.62 o 
 -10   0   3      159.73       63.47     38.32 o 
  -9   0   3     1138.84     1327.83    105.28 o 
  -8   0   3    13946.47    13426.47    331.79 o 
  -7   0   3     2151.22     2275.08    128.00 o 
  -6   0   3      429.11      481.80     64.25 o 
  -5   0   3    17127.83    17300.79    365.59 o 
  -4   0   3    15581.17    15170.50    318.79 o 
  -3   0   3     4652.12     5182.76    156.49 o 
  -2   0   3     2002.12     2013.09     70.21 o 
  -1   0   3    48367.06    46402.84   1212.51 o 
   0   0   3     1791.14     2027.10     79.03 o 
   1   0   3     2037.45     2143.18     89.69 o 
   3   0   3     4098.59     3674.09    116.71 o 
   4   0   3       22.86       12.31     13.56 o 
   5   0   3     2699.06     2580.17     77.81 o 
   6   0   3     3628.95     3866.61    130.62 o 
   7   0   3     4595.48     4508.25    100.30 o 
   8   0   3      128.72       80.35     28.67 o 
   9   0   3        9.29       13.60     47.73 o 
  10   0   3      279.32      307.43     84.99 o 
  11   0   3      105.61       91.92     34.89 o 
  12   0   3      146.53      174.74     44.27 o 
  13   0   3       14.93       15.46     31.93 o 
  14   0   3       51.15       68.70     43.18 o 
  15   0   3        1.08        4.94     59.86 o 
 -13   1   3      260.71      295.33     60.98 o 
 -12   1   3     1789.50     1769.83    121.40 o 
 -11   1   3     2314.50     2262.16    126.92 o 
 -10   1   3      109.02      133.04     45.88 o 
  -9   1   3     3309.12     3130.28    239.07 o 
  -8   1   3     6964.32     7550.62    601.76 o 
  -7   1   3     9287.58     8802.35    459.88 o 
  -6   1   3       22.98       35.46     29.67 o 
  -5   1   3     8288.15     7946.99    252.53 o 
  -4   1   3    14143.72    14625.73    574.70 o 
  -3   1   3     1315.71     1365.75     74.77 o 
  -2   1   3     2082.35     2071.69    122.33 o 
  -1   1   3     1528.55     1633.36     48.11 o 
   0   1   3     2284.56     2006.20     68.06 o 
   2   1   3      740.70      823.73     54.20 o 
   4   1   3      489.12      606.85     60.89 o 
   5   1   3        3.86      -17.71     23.10 o 
   6   1   3        1.30        5.35     20.14 o 
   7   1   3     1493.38     1247.01     66.67 o 
   8   1   3       59.13       35.95     50.23 o 
   9   1   3      764.41      686.78     74.00 o 
  10   1   3     2675.46     2827.84    179.77 o 
  11   1   3       17.96       58.76     44.35 o 
  12   1   3       90.11      114.22     48.18 o 
  13   1   3     1666.53     1865.51    154.99 o 
  14   1   3     1562.53     1705.99    130.97 o 
  15   1   3      209.99      132.30     54.94 o 
  16   1   3      355.75      320.14    108.45 o 
 -13   2   3       23.18       17.18     38.95 o 
 -12   2   3     2240.95     2184.49    124.22 o 
 -11   2   3     1478.65     1602.87    168.06 o 
 -10   2   3       44.62       69.01     34.27 o 
  -9   2   3      550.02      653.71    110.04 o 
  -8   2   3     2365.12     2608.38    159.81 o 
  -7   2   3      535.39      553.38     61.85 o 
  -3   2   3      201.07      225.44     57.09 o 
  -2   2   3      950.75     1113.20    107.58 o 
  -1   2   3       81.95       91.47     34.14 o 
   0   2   3      404.67      410.87     30.76 o 
   1   2   3     3077.04     3106.86     70.93 o 
   3   2   3     2112.12     2082.57     68.85 o 
   4   2   3     3330.33     3152.07    135.05 o 
   5   2   3     1176.58     1190.67     90.61 o 
   6   2   3    11570.14    11841.99    332.17 o 
   7   2   3     8921.66     9465.72    222.38 o 
   8   2   3     1240.68     1290.91    145.69 o 
   9   2   3     1143.50     1412.38    164.91 o 
  10   2   3     4691.64     4843.63    288.50 o 
  11   2   3     2748.59     2880.95    186.03 o 
  12   2   3      969.85     1040.72     95.23 o 
  13   2   3     3417.18     3299.82    151.47 o 
  14   2   3     2253.12     2388.68    143.07 o 
  15   2   3      279.01      292.12     65.76 o 
  16   2   3      724.75      670.18     96.81 o 
 -13   3   3       60.37       71.14     47.71 o 
 -12   3   3      393.41      490.49     68.92 o 
 -11   3   3      266.32      271.75     60.01 o 
 -10   3   3        0.16       -9.38     23.54 o 
  -9   3   3       57.49       57.87     30.79 o 
  -8   3   3      445.52      470.43     53.46 o 
  -7   3   3      157.29      182.45     33.84 o 
  -6   3   3      387.10      375.49     66.64 o 
  -5   3   3      910.44     1202.41    149.19 o 
  -4   3   3     1551.18     1789.22    167.33 o 
  -3   3   3     1132.95     1143.49     86.02 o 
  -2   3   3     1457.68     1532.73    113.18 o 
  -1   3   3     1775.76     1291.80     91.57 o 
   0   3   3     2947.30     2803.17    130.78 o 
   1   3   3      728.69      781.34     38.39 o 
   2   3   3     1490.42     1397.42     90.69 o 
   3   3   3    15221.15    15034.51    294.90 o 
   4   3   3     4976.80     5362.26    136.16 o 
   5   3   3       66.46       53.70     43.19 o 
   6   3   3    10083.33    10044.08    175.65 o 
   7   3   3    24585.54    25169.63    492.97 o 
   8   3   3      694.26      668.08     61.73 o 
   9   3   3     5884.98     6227.43    189.69 o 
  10   3   3    10044.97    10557.66    274.83 o 
  11   3   3     2563.22     2402.09    124.84 o 
  12   3   3       68.14       -6.90     34.58 o 
  13   3   3     4036.55     4333.13    216.62 o 
  14   3   3     4007.85     4068.73    434.64 o 
  15   3   3      536.42      475.95     87.51 o 
  16   3   3      636.70      646.11     94.46 o 
 -12   4   3      212.83      240.10     74.76 o 
 -11   4   3      865.13      793.85     77.82 o 
 -10   4   3      443.04      491.77     89.32 o 
  -9   4   3      188.46       87.45     33.44 o 
  -8   4   3     1816.66     1890.59     96.13 o 
  -7   4   3     1838.04     2036.73     93.52 o 
  -6   4   3      240.05      253.33     63.37 o 
  -5   4   3     1899.84     2115.01    200.39 o 
  -4   4   3     6904.30     7292.84    321.59 o 
  -3   4   3      774.62      726.93     53.12 o 
  -2   4   3      151.75      127.70     31.45 o 
  -1   4   3    11193.82    11041.83    583.73 o 
   0   4   3     9196.86     8764.31    303.80 o 
   1   4   3      815.71      645.18     75.84 o 
   2   4   3    12865.68    12316.32    512.14 o 
   3   4   3    83849.98    84717.73   1178.71 o 
   4   4   3    30892.29    29630.92    379.97 o 
   5   4   3      406.37      447.11     28.83 o 
   6   4   3    14031.67    14195.75    208.76 o 
   7   4   3     7424.83     7624.65    116.72 o 
   8   4   3     2544.02     2653.27     74.27 o 
   9   4   3      328.67      334.46     35.74 o 
  10   4   3     5120.58     5200.01    178.09 o 
  11   4   3     2698.31     2910.97    298.04 o 
  12   4   3        1.65        8.29     34.42 o 
  13   4   3      266.81      235.76     57.03 o 
  14   4   3     1156.11     1194.87    117.81 o 
  15   4   3      188.99      198.83     64.01 o 
  16   4   3        9.30       32.74     55.82 o 
 -12   5   3     1319.90     1238.74    103.73 o 
 -11   5   3     1460.71     1391.00     93.68 o 
 -10   5   3     1817.67     1850.48    139.74 o 
  -9   5   3       11.72       18.56     28.10 o 
  -8   5   3     2468.49     2749.88    112.39 o 
  -7   5   3    10225.08     9915.19    481.43 o 
  -6   5   3     1487.22     1602.91     71.93 o 
  -5   5   3     3872.93     3681.32     98.70 o 
  -4   5   3     8449.85     8498.97    208.53 o 
  -3   5   3     6056.79     5926.69    281.23 o 
  -2   5   3      107.21      138.78     26.78 o 
  -1   5   3    18665.38    18434.11    326.08 o 
   0   5   3    13881.68    13450.32    217.08 o 
   1   5   3     1856.42     1839.41     51.08 o 
   2   5   3      926.69      931.15     90.91 o 
   3   5   3    10438.38    10335.42    219.90 o 
   4   5   3    10757.98    11556.83    156.30 o 
   5   5   3      108.37      174.76     37.27 o 
   6   5   3     1441.58     1294.73     71.11 o 
   7   5   3     2357.78     2602.40     68.03 o 
   8   5   3     4190.95     4379.38     98.15 o 
   9   5   3      605.66      606.48     53.98 o 
  10   5   3     1395.79     1490.77     86.29 o 
  11   5   3      287.97      277.54     57.02 o 
  12   5   3        4.38        6.23     37.09 o 
  13   5   3      204.49      194.57    121.44 o 
  14   5   3       58.44      130.68     50.81 o 
  15   5   3      164.02       11.84     46.21 o 
  16   5   3       57.76       33.43     60.42 o 
 -11   6   3     3747.99     3776.74    161.22 o 
 -10   6   3     2309.11     2285.23    107.70 o 
  -9   6   3        0.04      -11.51     25.39 o 
  -8   6   3     2576.71     2527.45    102.99 o 
  -7   6   3     5641.85     5684.48    142.61 o 
  -6   6   3     1646.47     1837.79     79.76 o 
  -5   6   3     1682.14     1926.24    113.65 o 
  -4   6   3     7872.44     7872.78    248.47 o 
  -3   6   3     1920.29     2010.67     82.68 o 
  -2   6   3      568.05      625.12     51.51 o 
  -1   6   3     4202.44     4111.23    145.13 o 
   0   6   3     7213.23     7121.02    178.51 o 
   1   6   3     3696.26     3612.93     92.49 o 
   2   6   3       17.17       48.62     18.09 o 
   3   6   3        7.32       -9.75     12.15 o 
   4   6   3     2859.44     2860.57     70.73 o 
   5   6   3        6.87       -4.78     12.58 o 
   6   6   3       95.17       90.37     17.71 o 
   7   6   3       77.71       86.15     20.27 o 
   8   6   3       97.59      104.71     60.69 o 
   9   6   3      182.90      155.15     32.50 o 
  10   6   3      236.38      247.10     43.52 o 
  11   6   3      817.91      870.13     76.21 o 
  12   6   3      430.54      492.72     60.57 o 
  13   6   3       82.34       77.82     48.71 o 
  14   6   3     1895.15     1909.78    152.03 o 
  15   6   3     1225.58     1134.21    219.98 o 
  16   6   3       88.74      122.38     60.34 o 
  17   6   3      585.81      624.70    102.68 o 
 -11   7   3     3417.79     3737.58    226.00 o 
 -10   7   3      704.80      581.18     62.53 o 
  -9   7   3       79.59      103.55     34.54 o 
  -8   7   3      578.37      690.54     60.90 o 
  -7   7   3     3323.61     3393.29    109.41 o 
  -6   7   3     1527.66     1404.51     72.16 o 
  -5   7   3       86.96       80.56     24.45 o 
  -4   7   3      978.44     1020.33     59.94 o 
  -3   7   3      166.77      149.37     27.06 o 
  -2   7   3     1026.95     1021.88     65.08 o 
  -1   7   3     2376.18     2865.06    177.25 o 
   0   7   3      130.01      166.70     42.24 o 
   1   7   3     1154.23     1207.73     55.24 o 
   2   7   3      642.32      605.13     49.83 o 
   3   7   3       41.78       19.26     18.52 o 
   4   7   3     1264.83     1404.65     48.91 o 
   5   7   3    10764.87    11664.55    159.70 o 
   6   7   3      667.72      616.28     44.48 o 
   7   7   3     5338.13     5266.53     93.94 o 
   8   7   3     1155.42     1328.87     57.59 o 
   9   7   3      669.34      706.25     49.31 o 
  10   7   3      679.92      765.18     55.47 o 
  11   7   3     2627.91     2901.74    113.96 o 
  12   7   3      962.92     1045.60    108.18 o 
  13   7   3     1270.71     1444.33    101.50 o 
  14   7   3     2834.38     3124.50    178.78 o 
  15   7   3      857.93      685.35    160.59 o 
  16   7   3       43.76       99.23     60.82 o 
  17   7   3      735.15      782.77    124.80 o 
 -10   8   3      533.04      298.50     73.06 o 
  -9   8   3      197.86      162.90     43.58 o 
  -8   8   3        1.25       79.30     28.56 o 
  -7   8   3       10.43        3.94     23.08 o 
  -6   8   3       10.93       12.40     24.33 o 
  -5   8   3      174.67      144.22     31.54 o 
  -4   8   3      441.05      484.65     46.68 o 
  -3   8   3      737.53      696.84     47.89 o 
  -2   8   3       32.36       53.52     24.22 o 
  -1   8   3       56.00       41.23     52.81 o 
   0   8   3     3758.73     4140.69    224.78 o 
   1   8   3     6197.57     5807.39    144.90 o 
   2   8   3      489.19      523.11     50.70 o 
   3   8   3     2699.50     2689.46     84.10 o 
   4   8   3     9415.35     9638.05    146.34 o 
   5   8   3      722.80      925.88     46.08 o 
   6   8   3     1075.44     1055.63     62.48 o 
   7   8   3     8580.37     8830.42    239.15 o 
   8   8   3     2985.80     2757.91     76.50 o 
   9   8   3      132.04      151.39     29.01 o 
  10   8   3     3849.15     3943.17     92.14 o 
  11   8   3     9499.54     9708.43    191.22 o 
  12   8   3     2241.60     2091.85    129.79 o 
  13   8   3      589.50      717.89     76.48 o 
  14   8   3     2252.65     2390.69    136.88 o 
  15   8   3     2734.53     2728.57    163.85 o 
  16   8   3      135.14      217.92    127.40 o 
  17   8   3      869.00      715.32    111.15 o 
  -9   9   3       81.50       59.76     39.96 o 
  -8   9   3      498.26      541.01     69.30 o 
  -7   9   3      623.66      522.10     55.37 o 
  -6   9   3      262.56      232.26     40.24 o 
  -5   9   3      120.71      171.13     32.57 o 
  -4   9   3     3546.02     3247.22     95.55 o 
  -3   9   3     5062.01     4957.23    123.69 o 
  -2   9   3     1008.63      950.48     65.80 o 
  -1   9   3     1884.67     1925.51     78.00 o 
   0   9   3     6847.36     6786.58    316.97 o 
   1   9   3     6119.27     6011.10    156.96 o 
   2   9   3      632.74      578.18     66.57 o 
   3   9   3     6618.89     6214.64    147.90 o 
   4   9   3    15332.69    15006.06    247.82 o 
   5   9   3     4917.52     4817.79    108.16 o 
   6   9   3     2601.52     2531.95     96.78 o 
   7   9   3     9084.02     8999.03    180.47 o 
   8   9   3     5880.63     5998.61    120.58 o 
   9   9   3      196.35      141.78     29.95 o 
  10   9   3     2570.95     2623.90     90.40 o 
  11   9   3     4805.54     4760.60    106.36 o 
  12   9   3     1100.83     1091.58    183.87 o 
  13   9   3       52.85       37.27     46.77 o 
  14   9   3     1077.47     1114.65     96.22 o 
  15   9   3     1039.86     1129.66     97.80 o 
  16   9   3      141.36      130.49     51.83 o 
  -9  10   3      779.09      891.43     98.79 o 
  -8  10   3      378.36      389.58     51.69 o 
  -7  10   3     2314.30     2329.91    101.37 o 
  -6  10   3     1928.80     1792.27     95.05 o 
  -5  10   3       25.44       23.80     26.71 o 
  -4  10   3     2945.46     2927.67    100.13 o 
  -3  10   3     6455.03     6256.85    146.37 o 
  -2  10   3     1418.15     1317.30     90.29 o 
  -1  10   3      250.12      244.05     34.84 o 
   0  10   3     9846.14     9495.12    176.81 o 
   1  10   3     6732.42     6452.85    151.38 o 
   2  10   3      190.65      146.63     63.62 o 
   3  10   3     5244.35     5087.86    136.63 o 
   4  10   3     7809.73     7928.48    182.47 o 
   5  10   3     1810.30     1940.30     65.29 o 
   6  10   3        6.11       32.33     22.40 o 
   7  10   3     4084.76     4239.99    152.09 o 
   8  10   3     4953.49     4781.36    122.77 o 
   9  10   3      546.74      537.36     52.70 o 
  10  10   3      723.38      954.90     67.61 o 
  11  10   3      770.88      711.69     59.99 o 
  12  10   3      449.55      484.34     65.35 o 
  13  10   3      280.89      340.09     76.24 o 
  14  10   3      171.96      255.35     77.77 o 
  15  10   3      109.66       78.85     66.24 o 
  16  10   3       26.86       15.23     65.57 o 
  -8  11   3      335.30      392.93     58.04 o 
  -7  11   3     3353.54     3505.22    130.47 o 
  -6  11   3     1595.63     1705.24     94.26 o 
  -5  11   3       68.69       73.90     40.95 o 
  -4  11   3     2336.52     2233.48     95.96 o 
  -3  11   3     5410.10     5129.89    133.04 o 
  -2  11   3     1654.56     1522.35     81.26 o 
  -1  11   3      533.18      516.01     49.95 o 
   0  11   3     3847.71     3610.85    106.01 o 
   1  11   3     6465.31     6587.05    162.13 o 
   2  11   3      247.28      312.89     52.68 o 
   3  11   3      594.73      593.18     68.13 o 
   4  11   3     1268.23     1410.27     80.28 o 
   5  11   3     2404.40     2356.59    117.73 o 
   6  11   3       36.03       20.95     27.22 o 
   7  11   3      108.82      112.98     34.90 o 
   8  11   3      176.50      209.81     38.20 o 
   9  11   3        2.10      -52.19     32.53 o 
  10  11   3        3.00       -2.10     33.21 o 
  11  11   3       15.61       -4.75     32.15 o 
  12  11   3      110.33      104.08     37.63 o 
  13  11   3        5.84      -97.96     48.98 o 
  14  11   3       15.37      129.34     68.79 o 
  15  11   3      592.77      420.25     79.35 o 
  16  11   3        8.57      -49.21     55.99 o 
  -7  12   3     1641.28     1697.20    109.11 o 
  -6  12   3     1024.59     1065.05     78.97 o 
  -5  12   3       61.68       65.90     35.65 o 
  -4  12   3      121.42       23.05     30.70 o 
  -3  12   3     1353.68     1307.06     79.60 o 
  -2  12   3      989.63     1060.75     72.66 o 
  -1  12   3      114.12       94.64     30.95 o 
   0  12   3      580.29      618.35     56.30 o 
   1  12   3       89.60      104.68     40.51 o 
   2  12   3      193.32      113.23     42.61 o 
   3  12   3       17.13        2.15     32.23 o 
   4  12   3      113.88       60.94     40.41 o 
   5  12   3       15.36       -6.61     36.89 o 
   6  12   3        0.06      -17.83     35.91 o 
   7  12   3      611.52      612.82     45.11 o 
   8  12   3     1580.98     1980.52    177.60 o 
   9  12   3      104.98       63.14     34.17 o 
  10  12   3       19.30       -4.52     40.24 o 
  11  12   3      957.60      877.63     70.28 o 
  12  12   3     1568.98     1717.20    131.89 o 
  13  12   3       27.14       37.35     42.07 o 
  14  12   3     1537.93     1340.72    218.92 o 
  15  12   3     1742.40     1059.39    154.56 o 
  16  12   3      587.52      277.69    107.29 o 
  -6  13   3      201.82      270.21     53.87 o 
  -5  13   3        1.17        4.63     34.91 o 
  -4  13   3       11.17       23.86     32.74 o 
  -3  13   3        3.45      -49.64     29.04 o 
  -2  13   3       12.60      -51.21     26.16 o 
  -1  13   3      155.45      193.35     40.16 o 
   0  13   3      251.11      298.65     51.35 o 
   1  13   3      326.12      316.21     57.15 o 
   2  13   3      323.15      284.27     57.48 o 
   3  13   3      383.80      358.61     61.02 o 
   4  13   3     1598.06     1400.49    135.14 o 
   5  13   3     1838.17     1860.77    266.51 o 
   6  13   3        2.78       11.51     62.49 o 
   7  13   3     2572.53     2814.12    141.85 o 
   8  13   3     3528.50     3385.34    125.27 o 
   9  13   3      654.98      845.62    117.73 o 
  10  13   3       45.09       42.90     34.31 o 
  11  13   3     2597.15     2929.77    113.41 o 
  12  13   3     2898.94     2695.73    116.04 o 
  13  13   3      214.51      388.45     52.75 o 
  14  13   3      300.96      411.71    143.83 o 
  15  13   3     2696.46     2686.13    364.58 o 
  -5  14   3      289.41      225.36     75.18 o 
  -4  14   3       92.54       86.40     50.67 o 
  -3  14   3      786.33      804.59     72.61 o 
  -2  14   3     1044.23     1102.43     96.61 o 
  -1  14   3       26.27       55.47     39.48 o 
   0  14   3      363.34      319.00     60.15 o 
   1  14   3     3247.39     2951.38    209.80 o 
   2  14   3      523.06      587.46     94.08 o 
   3  14   3      539.88      441.36     69.85 o 
   4  14   3     3579.08     3626.73    202.42 o 
   5  14   3     5390.79     5174.79    177.33 o 
   6  14   3      572.70      485.18     73.22 o 
   7  14   3     1653.76     1689.30    122.66 o 
   8  14   3     4761.61     4880.70    215.11 o 
   9  14   3     2149.85     2151.79    135.50 o 
  10  14   3       72.99       79.70     46.61 o 
  11  14   3     1549.74     1684.28     95.09 o 
  12  14   3     2378.43     2403.37    110.91 o 
  13  14   3      567.26      704.64     70.00 o 
  14  14   3      551.20      553.22     78.99 o 
  15  14   3      155.66       66.67    132.11 o 
  -4  15   3        3.86      -45.74     35.86 o 
  -3  15   3     2531.74     2735.98    125.87 o 
  -2  15   3     2320.75     2474.39    137.25 o 
  -1  15   3      313.71      223.79     54.27 o 
   0  15   3      530.57      571.46     80.42 o 
   1  15   3     5830.82     5786.56    415.04 o 
   2  15   3     1914.92     1796.06    131.89 o 
   3  15   3       92.68       77.98     65.52 o 
   4  15   3     1516.21     1555.98    263.31 o 
   5  15   3     2111.56     2052.78    270.04 o 
   6  15   3      811.05      847.61     95.62 o 
   7  15   3      353.93      361.91     73.47 o 
   8  15   3     2102.99     1954.61    275.53 o 
   9  15   3      403.80      301.67    131.06 o 
  10  15   3        2.84      -31.47     49.51 o 
  11  15   3      245.23      228.59     48.19 o 
  12  15   3     1312.98     1229.23    103.16 o 
  13  15   3       86.66       97.87     47.80 o 
  14  15   3      165.82      109.69     55.55 o 
  -2  16   3     2601.41     2699.71    169.31 o 
  -1  16   3      251.09      172.90     60.67 o 
   0  16   3      910.85      970.11    140.09 o 
   1  16   3     1452.57     1577.80    168.61 o 
   2  16   3      880.30     1032.83    121.75 o 
   3  16   3       99.89       75.59     65.80 o 
   4  16   3      309.88      325.88     86.96 o 
   5  16   3      803.67      735.08    122.32 o 
   6  16   3      321.69      327.91     72.23 o 
   7  16   3      597.08      637.77    123.70 o 
   8  16   3      746.74      696.80    117.33 o 
   9  16   3      191.57      221.82     82.18 o 
  10  16   3       12.89      -27.38     52.54 o 
  11  16   3      116.15      138.64     65.81 o 
  12  16   3      142.62      128.32     66.31 o 
  13  16   3        2.85      -49.20     53.24 o 
  14  16   3       10.39      -39.48     42.94 o 
  -1  17   3      314.31      328.44     72.88 o 
   0  17   3       11.51       40.18     54.62 o 
   1  17   3       32.12       23.14     51.87 o 
   2  17   3      828.53      844.39    127.65 o 
   3  17   3        0.65      -27.03     60.11 o 
   4  17   3       34.29       42.81     69.94 o 
   5  17   3       31.07       62.75    100.16 o 
   6  17   3        5.96      -31.84     64.27 o 
   7  17   3      111.39       75.24     63.46 o 
   8  17   3       67.33       86.08     63.64 o 
   9  17   3       53.93       86.61     87.64 o 
  10  17   3        1.78      -15.48     89.60 o 
  11  17   3       23.03       36.28     63.43 o 
  12  17   3      692.11      570.71    125.56 o 
  13  17   3      139.66       23.23     64.10 o 
   2  18   3      193.17      229.99     82.70 o 
   3  18   3      171.50      146.84     85.64 o 
   4  18   3      205.15       83.60    123.50 o 
   5  18   3      567.09      567.99    119.35 o 
   6  18   3       93.47       27.70     74.70 o 
   7  18   3      364.28      312.75    130.82 o 
   8  18   3      560.18      329.16    135.88 o 
   9  18   3      930.61      869.97    233.47 o 
  10  18   3       82.40       60.52    100.72 o 
  11  18   3      954.49      769.48    170.42 o 
   5  19   3     1436.93     1369.46    185.42 o 
   6  19   3      874.34      878.68    176.36 o 
   7  19   3        3.04       28.80     64.77 o 
   8  19   3     1230.15      866.19    243.86 o 
  -6 -17   4       97.74       45.02     67.62 o 
  -5 -17   4      299.68      300.13    107.43 o 
  -4 -17   4        7.78       78.39     84.76 o 
  -3 -17   4      813.68      812.31    138.73 o 
  -2 -17   4      270.56      318.35    199.55 o 
  -9 -16   4      855.73      588.19    121.84 o 
  -8 -16   4        0.70      -49.42    122.86 o 
  -7 -16   4      384.84      335.21    102.47 o 
  -6 -16   4      921.80      794.67    100.93 o 
  -5 -16   4     1071.91     1238.54    160.92 o 
  -4 -16   4        1.94        9.49    113.34 o 
  -3 -16   4      986.65     1119.43    149.15 o 
  -2 -16   4     2446.42     2523.07    206.88 o 
  -1 -16   4      379.26      401.60    101.09 o 
   0 -16   4      313.99      407.34    100.00 o 
   1 -16   4     2300.82     2209.72    228.93 o 
 -10 -15   4      900.16      968.06     85.95 o 
  -9 -15   4     2120.99     2044.79    159.39 o 
  -8 -15   4     1018.12     1032.24     79.72 o 
  -7 -15   4      803.75      825.96    127.14 o 
  -6 -15   4     3529.76     3166.02    302.68 o 
  -5 -15   4     3005.50     3381.47    335.84 o 
  -4 -15   4      223.41      198.82     87.97 o 
  -3 -15   4      894.75      829.43    266.68 o 
  -2 -15   4     2562.39     2710.97    421.74 o 
  -1 -15   4      478.90      280.96     86.03 o 
   0 -15   4       68.25      132.05     72.75 o 
   1 -15   4     1077.63     1180.28    215.77 o 
   2 -15   4     1444.88     1652.80    190.56 o 
   3 -15   4       45.00       -2.63     71.87 o 
 -11 -14   4       70.25       38.38     57.30 o 
 -10 -14   4     1242.51     1103.54    173.42 o 
  -9 -14   4     3115.24     3288.90    169.38 o 
  -8 -14   4     1461.39     1493.27    104.90 o 
  -7 -14   4        0.77      -28.94     48.35 o 
  -6 -14   4     4697.97     5169.89    193.67 o 
  -5 -14   4      965.85     1179.49    136.57 o 
  -4 -14   4       91.48       25.04     79.06 o 
  -3 -14   4      617.30      702.71    228.85 o 
  -2 -14   4     1582.01     1342.04    142.67 o 
  -1 -14   4      563.54      555.65    167.18 o 
   0 -14   4        6.13      -45.97     50.87 o 
   1 -14   4      553.59      565.82     98.77 o 
   2 -14   4      104.13       92.61     61.55 o 
   3 -14   4       47.34      -11.64     59.39 o 
   4 -14   4       87.57      186.76     78.47 o 
   5 -14   4      144.70      153.47     71.65 o 
 -12 -13   4     1812.66     2044.93    197.15 o 
 -11 -13   4      176.73      170.33     57.75 o 
 -10 -13   4     1133.93     1299.19    112.49 o 
  -9 -13   4     1369.09     1340.03     94.34 o 
  -8 -13   4     1119.73     1147.02     89.29 o 
  -7 -13   4        0.48      -17.55     36.26 o 
  -6 -13   4      151.67      184.11     46.78 o 
  -5 -13   4      746.23      758.50     90.05 o 
  -4 -13   4       58.42        2.75     55.55 o 
  -3 -13   4        0.14      -46.54     47.74 o 
  -2 -13   4       42.00       25.50     51.97 o 
  -1 -13   4      238.66      226.35     72.20 o 
   0 -13   4       62.59      143.85     72.70 o 
   1 -13   4      271.75      292.97     84.04 o 
   2 -13   4     1024.60     1124.12    208.70 o 
   3 -13   4       64.60       87.69     57.17 o 
   4 -13   4       55.05       53.92     57.74 o 
   5 -13   4      626.46      710.04    105.71 o 
   6 -13   4     1103.76     1121.01    100.31 o 
 -13 -12   4      123.70      130.65     81.91 o 
 -12 -12   4      104.10      111.37     54.58 o 
 -11 -12   4      294.43      360.60     83.91 o 
 -10 -12   4        4.46      -15.91     44.75 o 
  -9 -12   4       63.88       87.40     38.84 o 
  -8 -12   4        1.02      -17.63     33.65 o 
  -7 -12   4       38.51       32.56     34.19 o 
  -6 -12   4      286.73      277.95     45.48 o 
  -5 -12   4        4.88      -46.28     23.14 o 
  -4 -12   4      532.68      544.33    105.62 o 
  -3 -12   4      302.58      296.12     98.23 o 
  -2 -12   4     1221.18     1395.72    237.88 o 
  -1 -12   4      544.27      656.09    100.56 o 
   0 -12   4       53.40       76.14     51.98 o 
   1 -12   4     2335.48     2287.14    145.35 o 
   2 -12   4     3328.09     3463.24    173.98 o 
   3 -12   4      515.10      680.83     87.41 o 
   4 -12   4      569.63      575.20     90.53 o 
   5 -12   4     2371.31     2304.28    195.56 o 
   6 -12   4     1841.33     1676.80    104.93 o 
   7 -12   4      307.98      335.16     65.98 o 
 -13 -11   4       14.33      -19.99     62.57 o 
 -12 -11   4       61.49       97.03     64.43 o 
 -11 -11   4       18.71        0.31     69.70 o 
 -10 -11   4       43.96       38.27     47.34 o 
  -9 -11   4      338.26      276.72     70.16 o 
  -8 -11   4     1344.14     1314.90     79.69 o 
  -7 -11   4        3.40      -36.86     30.43 o 
  -6 -11   4     1757.20     1994.75     85.27 o 
  -5 -11   4     1183.61     1231.22     72.98 o 
  -4 -11   4      451.61      472.99     42.82 o 
  -3 -11   4     1506.76     1781.97    152.32 o 
  -2 -11   4     4422.52     4130.81    358.84 o 
  -1 -11   4     4726.57     4746.69    200.23 o 
   0 -11   4      422.42      319.22     69.04 o 
   1 -11   4     1471.98     1508.44    122.41 o 
   2 -11   4     8887.99     8878.35    269.60 o 
   3 -11   4     4058.39     4101.29    367.73 o 
   4 -11   4       46.09       21.84     33.46 o 
   5 -11   4     3266.36     3410.94    124.37 o 
   6 -11   4     2854.11     2710.03    124.35 o 
   7 -11   4      314.99      403.32     89.69 o 
 -13 -10   4     1260.99     1013.16    139.82 o 
 -12 -10   4     2260.49     2359.27    211.94 o 
 -11 -10   4      874.79      993.61    129.00 o 
 -10 -10   4       81.53       79.09     46.86 o 
  -9 -10   4     2144.60     2227.48    113.53 o 
  -8 -10   4     3123.76     3206.61    110.41 o 
  -7 -10   4      111.59       65.77     33.83 o 
  -6 -10   4     2087.97     2162.06     68.05 o 
  -5 -10   4     6240.72     6564.92    152.41 o 
  -4 -10   4     2314.65     2378.98     86.65 o 
  -3 -10   4       45.89       37.59     39.47 o 
  -2 -10   4     5879.88     5991.80    219.72 o 
  -1 -10   4     4924.23     5088.05    324.54 o 
   0 -10   4      679.22      585.51     79.40 o 
   1 -10   4     1375.46     1373.87    235.58 o 
   2 -10   4     6872.01     6547.76    212.80 o 
   3 -10   4     3132.36     3295.78    179.68 o 
   4 -10   4       53.61       18.71     44.48 o 
   5 -10   4     3163.03     3271.86    105.98 o 
   6 -10   4     3035.75     3264.81    185.74 o 
   7 -10   4      273.01      354.70     72.16 o 
   8 -10   4      442.49      448.92    124.63 o 
 -14  -9   4       13.59       30.06     61.48 o 
 -13  -9   4      834.95      404.62     92.31 o 
 -12  -9   4     2552.61     2331.48    203.15 o 
 -11  -9   4     1558.90     1373.89    129.45 o 
 -10  -9   4       66.08        5.16     37.46 o 
  -9  -9   4     3045.02     3354.18    132.46 o 
  -8  -9   4     3679.57     3993.72    136.02 o 
  -7  -9   4      711.58      721.79     58.90 o 
  -6  -9   4     1566.51     1714.87     72.10 o 
  -5  -9   4     9780.67     9974.42    148.89 o 
  -4  -9   4     2988.44     2912.39     92.72 o 
  -3  -9   4       99.78      108.51     28.01 o 
  -2  -9   4     3374.44     3343.60    311.28 o 
  -1  -9   4     4395.74     4613.40    180.98 o 
   0  -9   4     1435.97     1674.94    120.35 o 
   1  -9   4     1103.89     1199.20     98.13 o 
   2  -9   4     3725.07     3780.46    147.83 o 
   3  -9   4      390.71      455.85     51.30 o 
   4  -9   4       35.75       31.01     26.44 o 
   5  -9   4       75.79       52.83     37.59 o 
   6  -9   4     1784.36     1787.31     73.91 o 
   7  -9   4      156.70      159.27     49.51 o 
   8  -9   4        9.75       34.07     62.43 o 
 -14  -8   4      469.80      250.15     65.55 o 
 -12  -8   4     2136.75     1784.67    142.54 o 
 -11  -8   4     1726.92     1590.84    171.23 o 
 -10  -8   4       13.21      -35.95     32.31 o 
  -9  -8   4     3888.50     3960.01    136.01 o 
  -8  -8   4     4050.03     4231.39    282.44 o 
  -7  -8   4     1056.40     1137.52     81.26 o 
  -6  -8   4      409.81      410.82     41.46 o 
  -5  -8   4     2341.61     2224.12     73.31 o 
  -4  -8   4      877.71      932.23     44.87 o 
  -3  -8   4      135.32      206.33     38.42 o 
  -2  -8   4      350.82      321.53     48.59 o 
  -1  -8   4       52.07       42.70     39.59 o 
   0  -8   4        0.32      195.85     80.94 o 
   1  -8   4        0.45        6.96     31.83 o 
   2  -8   4        0.10       -4.76     49.83 o 
   3  -8   4      416.36      424.96     59.97 o 
   4  -8   4        3.71        8.18     20.94 o 
   5  -8   4      114.93      158.24     27.79 o 
   6  -8   4      560.29      635.15     70.38 o 
   7  -8   4      501.93      538.73     67.92 o 
   8  -8   4       66.61       56.89     40.23 o 
 -14  -7   4      298.26      103.33     55.29 o 
 -13  -7   4      212.87      188.66     69.49 o 
 -12  -7   4     1488.12     1256.51    119.17 o 
 -11  -7   4      413.61      350.52    100.75 o 
 -10  -7   4       60.34       22.85     46.20 o 
  -9  -7   4     1162.51     1225.04     85.32 o 
  -8  -7   4      999.94      864.51     72.29 o 
  -7  -7   4      213.39      174.84     40.55 o 
  -6  -7   4       28.03       48.56     26.06 o 
  -5  -7   4       19.68       10.52     23.61 o 
  -4  -7   4      115.72      178.94     27.19 o 
  -3  -7   4      360.75      390.27     28.33 o 
  -2  -7   4      549.30      504.69     37.94 o 
  -1  -7   4     2500.79     2528.25    185.69 o 
   0  -7   4     2425.61     2785.41    198.13 o 
   1  -7   4      146.76       46.24     62.90 o 
   2  -7   4      428.53      490.36     43.08 o 
   3  -7   4     1966.11     2105.93     66.87 o 
   4  -7   4      416.78      418.23     32.68 o 
   5  -7   4     3326.84     3409.40     83.66 o 
   6  -7   4     3521.19     3486.72    128.00 o 
   7  -7   4     1716.05     1743.05    107.18 o 
   8  -7   4        2.02       -0.27     26.18 o 
   9  -7   4     1136.36     1476.58    215.29 o 
  10  -7   4     3673.25     4140.07    277.33 o 
 -14  -6   4       45.87       68.27     53.03 o 
 -13  -6   4      243.69      188.50     50.81 o 
 -12  -6   4       80.99      177.34     48.38 o 
 -11  -6   4       26.99       77.44     64.52 o 
 -10  -6   4      165.69      153.28     41.76 o 
  -9  -6   4     1052.10     1098.64     64.78 o 
  -8  -6   4      366.02      403.56     43.98 o 
  -7  -6   4      181.19      208.95     34.39 o 
  -6  -6   4       77.55       38.48     37.39 o 
  -5  -6   4     2989.08     3082.98    117.36 o 
  -4  -6   4     3527.82     3387.21     88.69 o 
  -3  -6   4      572.83      681.59     38.67 o 
  -2  -6   4     2761.79     2691.28     72.77 o 
  -1  -6   4    10161.98     9722.13    176.34 o 
   0  -6   4     3160.37     2745.71    112.81 o 
   1  -6   4       43.49       42.32     39.40 o 
   2  -6   4     8289.92     8416.40    149.42 o 
   3  -6   4    11370.96    11113.98    141.75 o 
   4  -6   4     2248.48     2239.91     66.27 o 
   5  -6   4      468.16      509.01     44.85 o 
   6  -6   4    17772.85    17307.73    338.59 o 
   7  -6   4     2797.28     2791.56    134.60 o 
   8  -6   4        1.54       -9.78     33.62 o 
   9  -6   4     2457.47     2858.45    287.62 o 
  11  -6   4     1161.48     1076.29     67.21 o 
  12  -6   4      421.61      500.81     58.09 o 
  13  -6   4     1381.97     1335.40     88.88 o 
 -14  -5   4      217.62      183.25     93.82 o 
 -13  -5   4       35.44      -16.36     43.17 o 
 -12  -5   4      384.16      343.20     74.19 o 
 -11  -5   4     2190.13     2182.09    247.49 o 
 -10  -5   4       18.30        2.56     42.18 o 
  -9  -5   4     2391.18     2330.97    105.38 o 
  -8  -5   4     2616.05     2463.88     82.60 o 
  -7  -5   4     2045.88     2100.32     77.20 o 
  -6  -5   4        1.12        8.14     24.08 o 
  -5  -5   4     7432.52     7665.80    215.93 o 
  -4  -5   4    20650.56    20566.25    268.55 o 
  -3  -5   4     4580.79     4512.49     78.79 o 
  -2  -5   4     3605.51     3677.44    102.96 o 
  -1  -5   4    10501.46    10982.72    207.36 o 
   0  -5   4    18886.64    18896.17    388.50 o 
   1  -5   4      562.50      715.45     56.04 o 
   2  -5   4    14746.07    14984.15    208.08 o 
   3  -5   4    20383.79    20549.08    229.11 o 
   4  -5   4     4125.34     4105.10     97.08 o 
   5  -5   4     1062.70     1132.16     71.62 o 
   6  -5   4     2021.63     2124.93     88.48 o 
   7  -5   4     2103.17     2205.33    169.66 o 
   8  -5   4        5.66      -38.07     29.68 o 
   9  -5   4      376.65      423.22    102.46 o 
  10  -5   4     1627.36     1681.79    196.49 o 
  11  -5   4     1628.65     1613.25     86.02 o 
  12  -5   4      256.55      258.24     48.90 o 
  13  -5   4     1445.64     1467.71     98.34 o 
 -14  -4   4     1621.35     1441.82    180.87 o 
 -13  -4   4      237.97      276.37     74.56 o 
 -12  -4   4     2371.74     2230.25    228.96 o 
 -11  -4   4     2353.02     2430.27    129.41 o 
 -10  -4   4     1640.81     1517.94     99.31 o 
  -9  -4   4      378.23      404.03     58.39 o 
  -8  -4   4     7529.53     7592.76    215.04 o 
  -7  -4   4     5449.87     5510.91    120.06 o 
  -6  -4   4      143.85      107.07     26.20 o 
  -5  -4   4     4805.13     5080.99     91.81 o 
  -4  -4   4    23700.90    24295.98    394.11 o 
  -3  -4   4      285.04      257.49     24.20 o 
  -2  -4   4     3855.99     3953.57     73.66 o 
  -1  -4   4    11323.52    11203.28    198.80 o 
   0  -4   4    12463.18    12358.81    496.49 o 
   1  -4   4     5307.38     5464.59    129.03 o 
   2  -4   4    13608.13    13727.76    223.60 o 
   3  -4   4     8138.27     8367.94    126.65 o 
   4  -4   4      292.86      340.98     18.51 o 
   5  -4   4       97.05       54.64     22.96 o 
   6  -4   4      491.52      449.64     84.75 o 
   7  -4   4     3045.46     2855.55    124.18 o 
   8  -4   4       15.43       57.76     35.22 o 
   9  -4   4       29.34        0.31     20.27 o 
  10  -4   4       24.44       58.01     25.71 o 
  11  -4   4      324.88      308.95     44.17 o 
  12  -4   4       51.05       47.34     37.17 o 
  13  -4   4       80.58      130.41     44.55 o 
  14  -4   4       95.30       41.02     43.12 o 
 -14  -3   4     1512.07     1574.96    219.84 o 
 -13  -3   4       66.88      100.77     53.86 o 
 -12  -3   4     1810.83     1586.91    296.43 o 
 -11  -3   4     4149.88     4118.99    188.62 o 
 -10  -3   4     2327.88     2409.49    109.13 o 
  -9  -3   4      849.65     1054.83     78.81 o 
  -8  -3   4    17464.24    17346.44    326.40 o 
  -7  -3   4     2369.51     2510.58     96.58 o 
  -6  -3   4       21.94       13.58     18.10 o 
  -5  -3   4     2473.50     2517.97     64.70 o 
  -4  -3   4     4478.64     4418.13     78.67 o 
  -3  -3   4     4744.88     4841.36     79.82 o 
  -2  -3   4      989.54     1035.55     43.49 o 
  -1  -3   4     6756.25     6680.02    170.62 o 
   0  -3   4     7332.07     7850.26    141.59 o 
   1  -3   4     1267.66     1657.77    102.06 o 
   2  -3   4     5240.03     5614.16    134.96 o 
   3  -3   4     2071.45     2268.05     49.32 o 
   4  -3   4        4.77       12.11     12.79 o 
   5  -3   4      161.66      188.52     35.02 o 
   6  -3   4      123.23      108.81     32.32 o 
   7  -3   4      295.25      344.57     51.04 o 
   8  -3   4     1379.89     1464.81     46.14 o 
   9  -3   4      100.21      100.96     28.09 o 
  10  -3   4     1418.17     1584.69    190.26 o 
  11  -3   4      790.72      948.16    229.95 o 
  12  -3   4       10.57       17.26     28.28 o 
  13  -3   4      289.20      279.16     60.18 o 
  14  -3   4     2330.14     2487.99    146.27 o 
 -14  -2   4     2163.02     2258.37    214.05 o 
 -13  -2   4       91.65      112.59     52.88 o 
 -12  -2   4     2034.87     1951.30    153.68 o 
 -11  -2   4     1851.49     1677.58    162.56 o 
 -10  -2   4      945.07      895.57     98.14 o 
  -9  -2   4        5.89       20.28     25.29 o 
  -8  -2   4      554.90      555.00     62.54 o 
  -7  -2   4     1041.90     1035.63     69.80 o 
  -6  -2   4       11.32        6.34     20.84 o 
  -5  -2   4      456.25      429.30     34.03 o 
  -4  -2   4     1068.14     1164.56     79.65 o 
  -3  -2   4       94.47      120.33     24.14 o 
  -2  -2   4     1707.74     1902.26     42.81 o 
  -1  -2   4       82.72       98.23     26.17 o 
   0  -2   4     1139.92     1100.68     77.46 o 
   1  -2   4     2176.23     2252.37    104.06 o 
   2  -2   4     3126.94     3343.24    128.80 o 
   3  -2   4        9.25       22.70     11.64 o 
   4  -2   4     5546.71     5617.37     83.07 o 
   5  -2   4        4.94       -3.53      9.93 o 
   6  -2   4     8765.46     8027.06    133.16 o 
   7  -2   4     6228.80     6393.08    106.32 o 
   8  -2   4        5.11       20.07     17.26 o 
   9  -2   4     1416.95     1439.88     75.25 o 
  10  -2   4     4343.49     4511.67    143.12 o 
  11  -2   4     3551.62     3510.34    175.07 o 
  12  -2   4       19.72       46.70     31.77 o 
  13  -2   4     1335.45     1183.15    113.19 o 
  14  -2   4     2736.66     2896.35    164.20 o 
  15  -2   4     2117.06     1799.69    152.63 o 
 -13  -1   4       52.65       46.97     50.25 o 
 -12  -1   4      299.25      264.80     70.29 o 
 -11  -1   4      356.30      244.60    129.05 o 
 -10  -1   4      140.51      168.06     50.93 o 
  -9  -1   4        0.08      -20.72     28.86 o 
  -8  -1   4       29.87       30.31     32.76 o 
  -7  -1   4       18.55       39.08     27.17 o 
  -6  -1   4     1891.53     1805.79     75.77 o 
  -5  -1   4       22.60       26.53     18.90 o 
  -4  -1   4     2096.26     2037.59     71.48 o 
  -3  -1   4       12.05       19.34     13.92 o 
  -2  -1   4      170.57      168.93     20.00 o 
  -1  -1   4     5050.14     5228.03     80.88 o 
   0  -1   4     7741.64     7846.25    134.87 o 
   3  -1   4    24734.95    24009.53    578.96 o 
   4  -1   4     5401.61     5391.09    104.94 o 
   5  -1   4       53.85       25.46     12.98 o 
   6  -1   4     5200.17     5156.89    112.95 o 
   7  -1   4    19186.10    18916.37    292.70 o 
   8  -1   4     3219.02     3291.63     90.94 o 
   9  -1   4        1.44       25.57     24.82 o 
  10  -1   4     9233.75     9400.97    285.91 o 
  11  -1   4     6062.47     5882.31    180.32 o 
  12  -1   4      693.26      751.52     75.16 o 
  13  -1   4      999.82     1095.28     95.56 o 
  14  -1   4     2032.89     2418.85    150.28 o 
  15  -1   4      137.49      154.26     56.69 o 
 -13   0   4        6.35      -12.77     38.73 o 
 -12   0   4      471.08      403.10     75.79 o 
 -11   0   4      275.00      244.07     59.61 o 
 -10   0   4     1250.68     1284.53    112.89 o 
  -9   0   4       29.47      -18.62     50.66 o 
  -8   0   4     1608.88     1634.79    126.69 o 
  -7   0   4     4531.87     4435.96    161.00 o 
  -6   0   4     2710.61     2805.19    125.67 o 
  -5   0   4     1746.37     1617.92     68.87 o 
  -4   0   4     7512.53     7569.47    151.81 o 
  -3   0   4    18752.55    19504.12    310.07 o 
  -2   0   4     3674.94     3563.37    142.30 o 
  -1   0   4     5596.44     5406.26    107.10 o 
   0   0   4    17865.48    17671.41    273.20 o 
   1   0   4     7272.92     7168.58    219.39 o 
   4   0   4     8292.96     7662.67    159.93 o 
   5   0   4     1657.77     1722.41    113.13 o 
   6   0   4     5646.59     5536.42    126.68 o 
   7   0   4    12654.13    12545.71    211.78 o 
   8   0   4     4876.00     4813.61    165.26 o 
   9   0   4     1801.14     1862.78     91.59 o 
  10   0   4     2822.26     2898.05    116.16 o 
  11   0   4     3917.64     4027.97    147.15 o 
  12   0   4      430.48      313.74     55.88 o 
  13   0   4      647.41      632.57     75.76 o 
  14   0   4      720.45      657.64     81.45 o 
  15   0   4      734.95      797.64    110.30 o 
 -13   1   4      666.20      619.02     83.31 o 
 -12   1   4       79.41       15.04     59.96 o 
 -11   1   4     1873.08     1753.09    119.40 o 
 -10   1   4     3119.42     2917.68    152.58 o 
  -9   1   4      632.93      595.42     95.25 o 
  -8   1   4     3491.18     3578.22    147.07 o 
  -7   1   4     6172.22     5808.28    187.11 o 
  -6   1   4      172.82      216.39     49.00 o 
  -5   1   4      105.29       66.92     27.16 o 
  -4   1   4    10665.66    11084.15    257.51 o 
  -3   1   4    24996.65    25511.23    490.35 o 
  -2   1   4     2910.21     3354.67    104.13 o 
  -1   1   4     6990.40     6819.74    129.98 o 
   0   1   4    29416.03    28741.07    424.39 o 
   1   1   4     7243.94     7277.03    160.56 o 
   2   1   4      436.36      438.78     50.97 o 
   4   1   4     5606.96     5572.28    179.72 o 
   5   1   4      169.33      185.31     40.30 o 
   7   1   4     7625.99     7876.70    191.07 o 
   8   1   4     4022.43     4263.27    220.05 o 
   9   1   4       44.79       68.37     29.79 o 
  10   1   4      836.18      944.52     77.73 o 
  11   1   4      305.95      256.36     47.82 o 
  12   1   4       21.64       -6.61     51.38 o 
  13   1   4      152.88      160.08     46.20 o 
  14   1   4       24.07       -1.31     34.44 o 
  15   1   4       28.53       30.46     48.03 o 
  16   1   4      131.10      174.86     68.71 o 
 -13   2   4      975.36      955.66     97.60 o 
 -12   2   4       86.29      102.08     44.58 o 
 -11   2   4     2040.90     1999.55    116.95 o 
 -10   2   4     3644.06     3789.01    145.72 o 
  -9   2   4      125.09      124.24     51.85 o 
  -8   2   4     3645.46     4056.67    159.26 o 
  -7   2   4    13115.85    13095.08    324.21 o 
  -6   2   4     6008.96     6008.25    184.17 o 
  -5   2   4      271.55      162.83     42.94 o 
  -4   2   4     6402.00     6282.38    172.75 o 
  -3   2   4    10123.00    10248.55    251.21 o 
  -2   2   4     8034.89     8246.48    159.78 o 
  -1   2   4     1751.31     1523.30     98.61 o 
   0   2   4     6080.50     6131.25    118.84 o 
   1   2   4      259.56      291.62     25.48 o 
   2   2   4      436.06      412.00     26.50 o 
   3   2   4     2109.43     2216.48    101.96 o 
   4   2   4     1601.04     1281.03     78.56 o 
   5   2   4      589.17      564.27     44.83 o 
   6   2   4      790.24      677.18     69.19 o 
   7   2   4     1550.42     1445.86    117.66 o 
   8   2   4        0.06       32.38     42.40 o 
   9   2   4       29.69       75.99     55.26 o 
  10   2   4      225.40      216.97     43.67 o 
  11   2   4      133.18      220.52     46.78 o 
  12   2   4      241.89      287.54     55.50 o 
  13   2   4       28.55        8.26     31.63 o 
  14   2   4      916.53      910.37    231.03 o 
  15   2   4     1648.61     1537.06    130.30 o 
  16   2   4       96.68       82.91     60.91 o 
 -12   3   4       28.03       14.54     45.87 o 
 -11   3   4     3033.77     2873.47    301.06 o 
 -10   3   4     1999.56     1968.35    158.84 o 
  -9   3   4       95.52      162.19     41.24 o 
  -8   3   4     1498.36     1457.57     94.48 o 
  -7   3   4     2789.74     2874.83    113.17 o 
  -6   3   4     1459.78     1414.32     93.41 o 
  -5   3   4     1509.11     1308.67    160.50 o 
  -4   3   4     1325.74     1214.21    142.23 o 
  -3   3   4     3899.15     3746.93    100.68 o 
  -2   3   4      235.56      204.11     26.47 o 
  -1   3   4        8.00        0.66     11.19 o 
   0   3   4       30.35        8.60     23.97 o 
   1   3   4      887.09      992.92     50.51 o 
   2   3   4      715.05      805.01     59.60 o 
   3   3   4      688.29      705.08     72.41 o 
   4   3   4     1379.23     1389.38     64.34 o 
   5   3   4      184.24      100.49     37.62 o 
   6   3   4      679.99      722.13     45.95 o 
   7   3   4     6447.92     6696.49    177.32 o 
   8   3   4     3886.24     4078.83    135.48 o 
   9   3   4      298.57      306.74     57.27 o 
  10   3   4     1042.95     1214.33     91.93 o 
  11   3   4     3806.03     4112.22    157.71 o 
  12   3   4     1085.80     1147.41    100.83 o 
  13   3   4       11.80        4.63     36.55 o 
  14   3   4     3038.63     3221.02    158.75 o 
  15   3   4     3509.85     3607.12    189.03 o 
  16   3   4      216.45      250.27     65.99 o 
 -12   4   4        2.59       -6.15     35.85 o 
 -11   4   4      457.11      448.88     67.05 o 
 -10   4   4     1234.16     1440.89    104.64 o 
  -9   4   4      236.93      189.01     42.29 o 
  -8   4   4       82.54       77.40     34.24 o 
  -7   4   4       25.73      -14.61     22.24 o 
  -6   4   4       32.40       65.68     25.80 o 
  -5   4   4       20.46       62.61     58.31 o 
  -3   4   4       77.99       85.56     44.22 o 
  -2   4   4     1460.33     1415.26     69.84 o 
  -1   4   4      809.66      847.42     42.32 o 
   0   4   4     5735.22     5739.19    123.34 o 
   2   4   4      545.51      602.69     40.72 o 
   3   4   4     8228.05     8832.82    123.90 o 
   4   4   4    29699.01    30421.21    455.50 o 
   5   4   4     2375.51     2594.43     79.44 o 
   6   4   4     1288.36     1259.47     63.83 o 
   7   4   4     6968.75     7347.41    127.40 o 
   8   4   4    21649.51    21369.24    353.93 o 
   9   4   4      785.82      888.25     61.12 o 
  10   4   4     1634.71     1641.67    100.83 o 
  11   4   4     4699.64     5096.40    180.23 o 
  12   4   4     4614.47     4877.41    184.11 o 
  13   4   4      252.64      339.05     64.69 o 
  14   4   4     2857.36     2677.52    156.09 o 
  15   4   4     3113.46     2776.19    163.01 o 
  16   4   4      398.00      338.92    114.05 o 
 -11   5   4      169.10      113.54     53.92 o 
 -10   5   4      310.24      348.35     55.06 o 
  -9   5   4       71.44       28.81     28.74 o 
  -8   5   4       64.58      109.19     31.41 o 
  -7   5   4     1565.93     1564.95    104.68 o 
  -6   5   4     1765.06     1751.59     79.37 o 
  -5   5   4        4.18      -29.75     15.98 o 
  -2   5   4     6645.49     7061.52    275.61 o 
  -1   5   4      528.01      472.34     40.83 o 
   0   5   4    18862.52    18628.94    273.88 o 
   1   5   4     9116.96     8769.40    150.98 o 
   2   5   4     1438.06     1254.18    114.33 o 
   4   5   4    59569.22    61838.94    739.89 o 
   5   5   4    18160.61    17550.20    224.58 o 
   6   5   4       40.19       40.59     14.83 o 
   7   5   4     3880.49     3917.79     76.95 o 
   8   5   4     6891.44     6655.44    113.67 o 
   9   5   4     3694.02     3757.74     96.56 o 
  10   5   4     1813.15     1910.99     90.98 o 
  11   5   4     2902.50     3052.65    139.29 o 
  12   5   4     1288.63     1513.19    171.39 o 
  13   5   4        8.03      -15.76     37.13 o 
  14   5   4      677.33      774.26    291.08 o 
  15   5   4     1853.45     1872.10    152.20 o 
  16   5   4      178.13      155.49     91.44 o 
  17   5   4      123.08       66.59     57.90 o 
 -11   6   4     1606.16     1677.03    129.46 o 
 -10   6   4     1189.67     1209.98     99.20 o 
  -9   6   4     1201.24     1346.16     88.52 o 
  -8   6   4        3.02       23.20     25.29 o 
  -7   6   4     2246.04     2211.42    161.99 o 
  -6   6   4     5608.74     5558.96    159.75 o 
  -5   6   4     1449.60     1303.32     72.37 o 
  -4   6   4     4002.10     3929.77    140.21 o 
  -1   6   4        0.03        2.70     20.92 o 
   0   6   4    14526.17    14307.45    206.09 o 
   1   6   4    13455.52    13477.33    196.02 o 
   2   6   4     3453.70     3607.30     80.22 o 
   3   6   4     1318.34     1346.18     45.12 o 
   4   6   4    26532.13    26454.74    414.72 o 
   5   6   4     5233.42     5235.57    105.93 o 
   6   6   4       19.82       24.52     14.76 o 
   7   6   4     3584.14     3513.57     76.95 o 
   8   6   4     6837.85     6977.09    131.64 o 
   9   6   4     1270.94     1368.18     64.23 o 
  10   6   4      618.88      670.95     62.16 o 
  11   6   4     2582.94     2622.11    108.84 o 
  12   6   4      456.55      546.40    154.58 o 
  13   6   4       83.46      135.25     53.12 o 
  14   6   4       61.66       68.63     48.20 o 
  15   6   4      439.02      333.17     76.23 o 
  16   6   4      124.25      183.52     66.62 o 
  17   6   4       17.13      -76.75     44.90 o 
 -10   7   4     3217.19     3235.82    198.10 o 
  -9   7   4     1382.80     1459.34     94.11 o 
  -8   7   4        1.99       10.77     39.00 o 
  -7   7   4     2818.12     3000.14    109.83 o 
  -6   7   4     9886.07     9515.48    205.90 o 
  -5   7   4      376.31      452.20     46.26 o 
  -4   7   4     2016.09     2040.22     81.25 o 
  -3   7   4     6280.54     5706.96    132.45 o 
  -2   7   4     4258.65     4500.41    241.00 o 
   0   7   4    10072.47     9828.41    162.69 o 
   1   7   4    11009.22    10792.71    172.79 o 
   2   7   4     1342.14     1397.15     72.32 o 
   3   7   4       97.17       74.07     17.04 o 
   4   7   4      828.98      929.17     43.48 o 
   5   7   4    15766.86    15576.17    212.47 o 
   6   7   4        6.86       36.30     25.31 o 
   7   7   4     2622.08     2523.96     71.04 o 
   8   7   4     1277.68     1335.80     57.77 o 
   9   7   4      503.99      599.62     58.87 o 
  10   7   4      864.08      960.41     60.58 o 
  11   7   4      180.18      178.28     49.07 o 
  12   7   4      407.12      468.61     58.97 o 
  13   7   4        1.46      -30.99     47.58 o 
  14   7   4      211.77      182.68     63.31 o 
  15   7   4      888.87     1020.10    119.60 o 
  16   7   4      253.86      262.40     74.42 o 
  17   7   4        1.51      -30.51     49.08 o 
 -10   8   4     3999.21     4045.14    204.19 o 
  -9   8   4     1616.35     1568.96     99.28 o 
  -8   8   4        2.04       -4.18     27.47 o 
  -7   8   4     1327.62     1171.82     89.79 o 
  -6   8   4     1875.05     1833.02     89.00 o 
  -5   8   4     1532.77     1543.19     79.28 o 
  -4   8   4        5.86        9.89     22.53 o 
  -3   8   4     1719.42     1733.92     73.21 o 
  -2   8   4      930.39      873.47     53.48 o 
  -1   8   4       11.48       -9.21     49.58 o 
   0   8   4      137.13      154.89     46.08 o 
   1   8   4      758.02      821.80     51.03 o 
   2   8   4        1.76        9.60     17.50 o 
   3   8   4      135.13      118.34     26.81 o 
   4   8   4     3994.80     4107.19     98.71 o 
   5   8   4      264.95      274.59     26.03 o 
   6   8   4      732.20      807.89     55.50 o 
   7   8   4       43.43       68.63     44.11 o 
   8   8   4      292.18      262.19     32.57 o 
   9   8   4     1111.06     1133.61     58.09 o 
  10   8   4      646.59      690.75     45.15 o 
  11   8   4     1545.09     1489.47     78.52 o 
  12   8   4     2475.72     2532.15    115.30 o 
  13   8   4      287.31      362.04     58.85 o 
  14   8   4     1694.64     1681.01    114.46 o 
  15   8   4     2914.32     3138.73    159.66 o 
  16   8   4      668.89      636.58    101.71 o 
  17   8   4       47.36       23.63     95.83 o 
  -9   9   4      402.93      356.79     61.32 o 
  -8   9   4      237.29      261.88     65.86 o 
  -7   9   4      188.00      208.14     80.04 o 
  -6   9   4      403.00      391.84     50.26 o 
  -5   9   4      134.28      120.93     30.51 o 
  -4   9   4      305.30      352.53     41.20 o 
  -3   9   4      271.27      265.21     36.21 o 
  -2   9   4      167.03      219.75     32.73 o 
  -1   9   4       43.27       46.25     23.77 o 
   0   9   4      841.05      792.23     65.30 o 
   1   9   4      830.30      897.72     81.36 o 
   2   9   4     2601.85     2350.03     72.57 o 
   3   9   4      687.59      699.31     83.79 o 
   4   9   4     8183.35     7801.25    157.90 o 
   5   9   4     2458.63     2403.88     89.47 o 
   6   9   4      485.17      584.89     42.93 o 
   7   9   4      940.03      974.28     71.59 o 
   8   9   4     2145.23     2299.79     73.84 o 
   9   9   4     5631.63     5648.26    118.31 o 
  10   9   4      159.50      115.04     28.09 o 
  11   9   4     3800.27     3920.18    115.96 o 
  12   9   4     5896.91     6138.23    149.74 o 
  13   9   4     1784.59     1909.13    118.71 o 
  14   9   4      102.67       30.12     73.36 o 
  15   9   4     1940.42     1807.67    234.94 o 
  16   9   4     1743.66     1710.28    121.67 o 
  17   9   4      107.04      113.64     65.57 o 
  -8  10   4       39.31       31.83     35.95 o 
  -7  10   4        6.19       31.94     30.52 o 
  -6  10   4      340.64      267.36     43.70 o 
  -5  10   4      389.55      384.22     47.02 o 
  -4  10   4        8.38       11.03     24.70 o 
  -3  10   4     1884.37     1736.87     86.02 o 
  -2  10   4     3656.46     3665.17    105.40 o 
  -1  10   4     1527.39     1391.64     79.48 o 
   0  10   4      435.33      508.29     55.43 o 
   1  10   4     9298.67     9215.31    175.21 o 
   2  10   4     5420.87     5377.45    159.36 o 
   3  10   4       23.18       27.41     27.68 o 
   4  10   4     3063.02     3026.03     96.42 o 
   5  10   4    10279.36    10148.88    159.26 o 
   6  10   4       27.65       61.50     25.10 o 
   7  10   4       28.25      -26.48     25.49 o 
   8  10   4     3753.06     3979.84    191.99 o 
   9  10   4     5801.75     5775.42    138.48 o 
  10  10   4      154.77      116.58     34.98 o 
  11  10   4     2307.38     2289.35     90.60 o 
  12  10   4     4020.03     4368.75    128.59 o 
  13  10   4     1224.83     1172.72     97.09 o 
  14  10   4       76.39       70.03     60.74 o 
  15  10   4     1595.14     1296.29    129.70 o 
  17  10   4        0.56      -84.79     66.51 o 
  -7  11   4      118.50      136.21     40.90 o 
  -6  11   4     1665.80     1720.11    103.10 o 
  -5  11   4     1430.16     1392.37     85.12 o 
  -4  11   4      139.43      150.07     35.71 o 
  -3  11   4     2210.12     2197.60     96.18 o 
  -2  11   4     4377.29     4080.98    117.96 o 
  -1  11   4     2404.33     2603.02     98.54 o 
   0  11   4      746.36      783.26     59.45 o 
   1  11   4     7265.99     7477.69    160.25 o 
   2  11   4     4751.44     4501.28    149.78 o 
   3  11   4      289.04      354.54     54.34 o 
   4  11   4     3714.20     4182.34    119.99 o 
   5  11   4     6297.08     6603.36    185.33 o 
   6  11   4     6433.26     6716.16    126.44 o 
   7  11   4      680.08      621.20     47.45 o 
   8  11   4     4561.59     4629.35    156.95 o 
   9  11   4     3583.01     3702.60    117.95 o 
  10  11   4      474.08      442.62     52.49 o 
  11  11   4      785.28      936.38     69.31 o 
  12  11   4      670.65      604.77     58.28 o 
  13  11   4      622.84      554.51     70.44 o 
  14  11   4        2.26      -54.99     51.20 o 
  15  11   4      470.32      357.14     78.43 o 
  16  11   4      201.87       91.74     55.00 o 
  -7  12   4      313.55      268.48     60.54 o 
  -6  12   4     2952.45     3361.57    241.14 o 
  -5  12   4     2418.82     2455.55    110.90 o 
  -4  12   4      107.73       92.33     37.00 o 
  -3  12   4     1752.63     1719.18    116.39 o 
  -2  12   4     5633.43     5526.09    163.96 o 
  -1  12   4     2550.18     2491.12    136.64 o 
   0  12   4        6.69        2.21     26.53 o 
   1  12   4     5297.46     5356.09    152.89 o 
   2  12   4     6429.02     6804.55    196.30 o 
   3  12   4      815.67      823.57     87.46 o 
   4  12   4      942.58     1145.58    148.85 o 
   5  12   4     3945.09     3942.99    143.62 o 
   6  12   4      624.09      526.37     68.45 o 
   7  12   4        5.78      -10.59     21.61 o 
   8  12   4       25.57       -6.45     24.28 o 
   9  12   4      371.60      443.92     67.45 o 
  10  12   4       36.40      -18.03     31.49 o 
  11  12   4       25.37      -39.65     31.32 o 
  12  12   4       31.51       32.77     35.25 o 
  13  12   4        8.67       47.88     42.82 o 
  14  12   4        8.52       11.37     82.93 o 
  15  12   4        8.64       70.92     95.31 o 
  16  12   4       56.10       27.24     50.16 o 
  -6  13   4     1753.17     1925.88    120.29 o 
  -5  13   4     1324.27     1236.48     88.07 o 
  -4  13   4      339.51      382.36     54.62 o 
  -3  13   4      244.03      200.75     44.70 o 
  -2  13   4     2261.45     2327.53    119.60 o 
  -1  13   4      765.16      821.36     68.25 o 
   0  13   4       74.21       49.17     32.51 o 
   1  13   4      119.02      100.77     42.17 o 
   2  13   4     1885.80     1803.00    161.22 o 
   3  13   4      778.52      824.50     92.68 o 
   4  13   4      268.29      272.18     85.35 o 
   5  13   4      229.21      194.51     53.35 o 
   6  13   4       18.68      -74.99     42.48 o 
   7  13   4        5.41       -1.08     42.11 o 
   8  13   4      333.16      343.71     39.82 o 
   9  13   4      916.32     1150.46     74.22 o 
  10  13   4      621.17      746.19     65.56 o 
  11  13   4      146.42      137.75     42.30 o 
  12  13   4     1073.57     1200.99     83.94 o 
  13  13   4      387.90      421.48     57.31 o 
  14  13   4        3.51       15.97     46.02 o 
  15  13   4      187.61      169.91     73.30 o 
  16  13   4      801.13      326.83     86.64 o 
  -5  14   4      614.93      487.68     70.22 o 
  -4  14   4        2.39      -35.87     32.04 o 
  -3  14   4       49.93       20.70     36.66 o 
  -2  14   4        0.33        6.61     32.05 o 
  -1  14   4       53.09       33.42     34.57 o 
   0  14   4        0.04      -29.03     34.02 o 
   1  14   4      165.28      106.65     46.68 o 
   2  14   4       35.08       33.75     39.41 o 
   3  14   4       11.10       37.73     42.64 o 
   4  14   4       58.19       68.76     46.05 o 
   5  14   4      766.52      902.46    184.60 o 
   6  14   4     1077.18     1204.25    103.30 o 
   7  14   4       20.04      -34.85     42.17 o 
   8  14   4      651.67      617.83     69.59 o 
   9  14   4     2482.41     2601.03    149.39 o 
  10  14   4      776.78      803.21     67.71 o 
  11  14   4       42.84       74.67     40.85 o 
  12  14   4     1483.73     1553.38     99.75 o 
  13  14   4     1368.52     1387.80     91.51 o 
  14  14   4      166.85      199.52     68.22 o 
  15  14   4      500.60      564.21    136.69 o 
  -3  15   4       79.99       57.47     38.43 o 
  -2  15   4      436.22      333.25     56.77 o 
  -1  15   4     1021.71     1038.52     92.21 o 
   0  15   4        1.20        1.46     42.44 o 
   1  15   4      680.89      479.80     87.12 o 
   2  15   4     1193.27     1395.76    117.82 o 
   3  15   4       81.71       98.69     46.00 o 
   4  15   4       90.17       51.94     60.91 o 
   5  15   4     1166.17     1197.50    268.47 o 
   6  15   4     3596.75     3354.99    153.65 o 
   7  15   4      394.60      327.11     69.89 o 
   8  15   4     1656.68     1806.94    164.76 o 
   9  15   4     2633.50     2859.41    173.95 o 
  10  15   4     1273.65     1535.08    134.39 o 
  11  15   4       58.29       70.41     39.50 o 
  12  15   4     2345.64     2345.06    120.05 o 
  13  15   4     2717.99     2920.80    120.94 o 
  14  15   4      158.07       82.88     55.43 o 
  15  15   4      754.98      677.93    140.12 o 
  -2  16   4     2167.78     2218.04    151.45 o 
  -1  16   4      970.41      985.47    104.11 o 
   0  16   4       88.67      184.98     57.63 o 
   1  16   4      264.53      310.87     68.11 o 
   2  16   4     2735.36     2650.06    301.76 o 
   3  16   4      854.41      848.73    102.23 o 
   4  16   4       50.47       61.53     91.92 o 
   5  16   4     2126.91     2267.55    191.79 o 
   6  16   4     2856.48     2759.41    151.01 o 
   7  16   4      111.45       58.46     53.98 o 
   8  16   4      659.15      560.47     83.71 o 
   9  16   4     2381.73     2117.85    349.28 o 
  10  16   4     1492.46     1211.18    113.58 o 
  11  16   4        1.34      -32.91     54.30 o 
  12  16   4     1405.39     1451.82    210.87 o 
  13  16   4     1818.72     1946.70    149.75 o 
  14  16   4      249.89      228.40     74.65 o 
   0  17   4       87.69      107.77     69.90 o 
   1  17   4      631.47      567.96     87.25 o 
   2  17   4     2694.43     2299.03    161.21 o 
   3  17   4     1606.59     1382.07    160.11 o 
   4  17   4        5.97       11.73     66.81 o 
   5  17   4     1445.31     1447.51    159.89 o 
   6  17   4      735.24      854.86    197.86 o 
   7  17   4      289.37      182.68     68.86 o 
   8  17   4       90.91      169.00     72.78 o 
   9  17   4      708.35      560.98    188.93 o 
  10  17   4      711.78      495.39    109.44 o 
  11  17   4       35.72       81.61     62.60 o 
  12  17   4        0.45      -21.45     68.29 o 
  13  17   4      223.81      206.59     73.53 o 
   2  18   4      131.96      258.82     75.32 o 
   3  18   4     1109.80     1400.47    295.57 o 
   4  18   4       23.72      -27.06     65.50 o 
   5  18   4      121.59      204.63    102.40 o 
   6  18   4       21.54      -82.63     63.61 o 
   7  18   4        0.33       94.68     65.13 o 
   8  18   4        9.35       54.97     83.70 o 
   9  18   4        0.36      -53.45     78.12 o 
  10  18   4        8.39      178.72     94.22 o 
  11  18   4       16.15      -40.00     58.94 o 
   5  19   4       16.51      -39.25     67.37 o 
   6  19   4      487.60      529.83    123.49 o 
   7  19   4      224.18      262.76    125.86 o 
   8  19   4      162.99      182.47     96.83 o 
   9  19   4      507.18      118.69     69.03 o 
  -7 -16   5       35.27      102.66    165.52 o 
  -6 -16   5       50.10        0.72     62.24 o 
  -5 -16   5       40.69      -59.77     69.05 o 
  -4 -16   5       34.92      -58.44    147.20 o 
  -3 -16   5       56.43       95.23     79.07 o 
  -2 -16   5      357.06      403.42    107.01 o 
  -1 -16   5      385.74      554.60    137.97 o 
   0 -16   5       80.92       69.39     87.81 o 
  -9 -15   5      297.78      296.24     56.23 o 
  -8 -15   5      334.70      439.39    105.83 o 
  -7 -15   5       65.24        0.16     78.27 o 
  -6 -15   5      519.62      619.75     92.72 o 
  -5 -15   5      849.33      945.76    108.80 o 
  -4 -15   5      913.12      996.94    141.30 o 
  -3 -15   5       32.01       36.46     67.74 o 
  -2 -15   5     1317.35     1498.57    160.18 o 
  -1 -15   5     2547.11     2569.21    201.05 o 
   0 -15   5      603.33      778.90    143.33 o 
   1 -15   5      334.43      479.77    119.15 o 
   2 -15   5     2466.24     2220.81    219.20 o 
   3 -15   5     2354.58     2613.53    230.01 o 
 -10 -14   5       71.64       56.27     54.59 o 
  -9 -14   5     1133.46     1305.69    111.30 o 
  -8 -14   5     2406.67     2719.20    234.06 o 
  -7 -14   5      248.26      225.26     89.54 o 
  -6 -14   5      511.98      430.47     94.39 o 
  -5 -14   5     2122.68     2200.41    148.36 o 
  -4 -14   5     3473.95     3348.87    232.91 o 
  -3 -14   5      434.69      456.36    100.84 o 
  -2 -14   5      902.01      773.84    166.31 o 
  -1 -14   5     3746.33     3754.97    436.06 o 
   0 -14   5      657.76      627.18    105.97 o 
   1 -14   5      160.79       90.08     70.52 o 
   2 -14   5     2513.86     3119.53    215.15 o 
   3 -14   5     2465.62     2664.31    194.61 o 
   4 -14   5       10.09       36.22     62.57 o 
   5 -14   5     1089.91     1190.71    141.97 o 
 -11 -13   5     1087.23     1142.54    125.36 o 
 -10 -13   5       30.41       34.32     51.16 o 
  -9 -13   5     1337.28     1449.24    134.72 o 
  -8 -13   5     3007.43     3282.28    127.74 o 
  -7 -13   5     2659.72     2826.06    132.84 o 
  -6 -13   5      207.00      199.57     68.38 o 
  -5 -13   5     7122.91     7109.27    223.12 o 
  -4 -13   5      967.89     1016.57    131.35 o 
  -3 -13   5      259.10       77.90    111.61 o 
  -2 -13   5      439.79      405.29     90.13 o 
  -1 -13   5     2669.22     2870.22    196.74 o 
   0 -13   5      974.89      982.20    119.50 o 
   1 -13   5        0.11      -11.76     57.60 o 
   2 -13   5      763.47      650.02    114.17 o 
   3 -13   5      543.40      706.24    117.44 o 
   4 -13   5       51.87       65.62     62.03 o 
   5 -13   5        8.19       47.77     57.43 o 
   6 -13   5      213.03      325.21     81.76 o 
 -12 -12   5     1407.45     1292.48    260.67 o 
 -11 -12   5     2863.85     3165.17    256.26 o 
 -10 -12   5      182.80      214.79     49.65 o 
  -9 -12   5     1761.13     1612.26    119.30 o 
  -8 -12   5     3117.48     3113.24    125.46 o 
  -7 -12   5      777.27      782.29     78.89 o 
  -6 -12   5       82.55       52.86     35.33 o 
  -5 -12   5       26.13       63.87     29.02 o 
  -4 -12   5      207.53      330.10     65.24 o 
  -3 -12   5      765.83      871.28    114.73 o 
  -2 -12   5        9.44        1.10     55.79 o 
  -1 -12   5      903.83      858.39    199.45 o 
   0 -12   5      209.27      201.13     62.86 o 
   1 -12   5      143.73      125.30     98.31 o 
   2 -12   5       23.55      -25.21     46.89 o 
   3 -12   5       30.62      -14.42     50.77 o 
   4 -12   5       14.34       72.14     59.34 o 
   5 -12   5      130.66       46.09     53.43 o 
   6 -12   5        5.83      -40.78     46.46 o 
   7 -12   5      607.41      895.98     99.41 o 
 -12 -11   5      366.64      371.28     88.12 o 
 -11 -11   5      950.53      952.22     92.43 o 
 -10 -11   5      206.00      211.39     58.61 o 
  -9 -11   5      364.86      451.05     74.53 o 
  -8 -11   5       93.33       70.18     34.10 o 
  -7 -11   5        0.62        3.93     51.01 o 
  -6 -11   5       11.05       16.79     34.30 o 
  -5 -11   5       72.59       31.96     53.96 o 
  -4 -11   5      115.13      101.10     52.07 o 
  -3 -11   5       44.34       44.08     53.38 o 
  -2 -11   5        1.43       59.00     51.66 o 
  -1 -11   5      552.94      601.53    114.97 o 
   0 -11   5      283.87      223.40     63.18 o 
   1 -11   5        1.81      -46.70     37.97 o 
   2 -11   5     1641.40     1538.04    126.43 o 
   3 -11   5     1415.34     1754.07    157.38 o 
   4 -11   5      434.66      497.52     85.67 o 
   5 -11   5       86.71       73.56     52.65 o 
   6 -11   5     2367.80     2286.76    117.26 o 
   7 -11   5     2609.65     2985.71    129.23 o 
   8 -11   5      319.59      376.27     57.89 o 
 -13 -10   5      185.33      139.33     71.49 o 
 -12 -10   5       14.17       26.23     58.51 o 
 -11 -10   5        3.87       91.46     49.08 o 
 -10 -10   5        7.75       57.26     47.78 o 
  -9 -10   5      165.17      142.10     48.56 o 
  -8 -10   5      227.34      203.05     54.67 o 
  -7 -10   5     1158.89     1170.60     65.41 o 
  -6 -10   5      139.92      127.35     35.03 o 
  -5 -10   5      378.50      366.92     48.91 o 
  -4 -10   5      572.89      573.80     50.17 o 
  -3 -10   5     2499.58     2394.67    120.03 o 
  -2 -10   5     1036.41     1211.55    223.39 o 
  -1 -10   5     5221.07     4722.74    192.59 o 
   0 -10   5     4739.01     4133.73    175.86 o 
   1 -10   5      231.60      240.65     58.11 o 
   2 -10   5     2227.22     2253.27    129.89 o 
   3 -10   5     7255.10     7102.78    228.35 o 
   4 -10   5     1964.26     2090.99    120.01 o 
   5 -10   5       63.11      124.26     66.25 o 
   6 -10   5     2052.33     2186.78    108.80 o 
   7 -10   5     2035.65     2037.55    167.59 o 
 -13  -9   5       40.20      -76.10     51.81 o 
 -12  -9   5      477.07      459.53     89.74 o 
 -11  -9   5     1554.45     1462.77    152.44 o 
 -10  -9   5      960.04     1133.84     91.88 o 
  -9  -9   5       49.73        8.62     40.23 o 
  -8  -9   5     1187.65     1309.97    108.03 o 
  -7  -9   5     2838.37     2947.68    304.91 o 
  -6  -9   5      105.38      119.36     27.17 o 
  -5  -9   5     1621.83     1741.14     68.55 o 
  -4  -9   5     5625.55     5801.34    167.98 o 
  -3  -9   5     1142.51     1211.05     58.54 o 
  -2  -9   5       51.81       18.72     44.39 o 
  -1  -9   5     8835.26     8500.61    260.70 o 
   0  -9   5     8840.98     8576.92    275.15 o 
   1  -9   5       93.00      147.91     48.39 o 
   2  -9   5     2992.51     2927.80    135.37 o 
   3  -9   5     7094.47     7389.36    222.65 o 
   4  -9   5     5027.45     4996.83    193.41 o 
   5  -9   5       11.24       44.45     30.46 o 
   6  -9   5     1881.54     1871.18     94.49 o 
   7  -9   5     4287.09     4496.16    139.31 o 
 -13  -8   5       41.09       67.45     63.35 o 
 -12  -8   5      973.96      678.91     94.60 o 
 -11  -8   5     2996.05     2562.20    160.04 o 
 -10  -8   5     1241.83     1238.45     91.27 o 
  -9  -8   5      768.76      814.41     95.31 o 
  -8  -8   5     2528.52     2560.66    113.91 o 
  -7  -8   5     3944.20     4290.42    159.67 o 
  -6  -8   5     1004.39     1047.72     65.89 o 
  -5  -8   5     3825.68     3773.96     84.41 o 
  -4  -8   5    10348.76    10513.98    151.03 o 
  -3  -8   5     7395.02     7646.54    174.00 o 
  -2  -8   5      600.80      647.27     50.46 o 
  -1  -8   5     9123.06     8750.03    257.25 o 
   0  -8   5    11886.09    12202.76    314.53 o 
   1  -8   5      494.52      581.61    121.50 o 
   2  -8   5     1059.84     1158.05     92.38 o 
   3  -8   5     2773.57     2910.12    122.96 o 
   4  -8   5      707.04      823.29     62.66 o 
   5  -8   5      207.47      166.01     31.50 o 
   6  -8   5     1045.11     1102.97     62.74 o 
   7  -8   5      878.62      918.69    138.90 o 
 -13  -7   5      169.85      117.21     67.47 o 
 -12  -7   5     1020.69      773.90    264.79 o 
 -11  -7   5     4289.67     3677.73    223.28 o 
 -10  -7   5     1796.88     1794.43    142.81 o 
  -9  -7   5       48.61       30.92     38.24 o 
  -8  -7   5     5788.49     5824.51    280.01 o 
  -7  -7   5     5517.21     5526.95    157.90 o 
  -6  -7   5     1235.44     1158.92     79.06 o 
  -5  -7   5      223.16      257.61     32.08 o 
  -4  -7   5     2864.72     2645.86     67.03 o 
  -3  -7   5     3265.22     3359.22     67.22 o 
  -2  -7   5      559.51      632.37     44.22 o 
  -1  -7   5     1938.15     1955.99     90.04 o 
   0  -7   5     2177.96     2167.47    111.47 o 
   1  -7   5       40.05       46.33     63.50 o 
   2  -7   5      207.48      156.71     49.73 o 
   3  -7   5      538.78      514.55     67.03 o 
   4  -7   5     1921.49     1847.41    161.39 o 
   5  -7   5      990.74      947.75     57.05 o 
   6  -7   5       44.60       60.69     22.13 o 
   7  -7   5        0.50       15.99     47.29 o 
 -13  -6   5      710.66      389.02     76.11 o 
 -12  -6   5      822.52      572.26     88.65 o 
 -11  -6   5     3644.34     3300.16    179.36 o 
 -10  -6   5     1071.17     1091.61    113.58 o 
  -9  -6   5       74.47        7.78     44.56 o 
  -8  -6   5     1064.74     1131.17     81.65 o 
  -7  -6   5     1737.04     1961.90     96.77 o 
  -6  -6   5     1407.39     1286.61     81.78 o 
  -5  -6   5       16.03        9.68     26.41 o 
  -4  -6   5       69.65       66.80     22.30 o 
  -3  -6   5      119.97      152.92     25.24 o 
  -2  -6   5        0.26       22.18     21.52 o 
  -1  -6   5      126.63      103.75     21.26 o 
   0  -6   5      226.49      259.47     48.52 o 
   1  -6   5      616.07      548.81     99.77 o 
   2  -6   5      352.38      355.39     42.19 o 
   3  -6   5      136.30      142.95     26.43 o 
   4  -6   5     2070.93     1954.75     47.59 o 
   5  -6   5      285.60      324.98     22.84 o 
   6  -6   5      528.58      605.95     30.82 o 
   7  -6   5     4975.76     5162.00    152.94 o 
  12  -6   5      247.45      247.77     43.96 o 
  13  -6   5      410.05      418.90     54.94 o 
 -13  -5   5      135.70       90.70     49.83 o 
 -12  -5   5       86.65        4.58     38.96 o 
 -11  -5   5      280.79      366.33     58.35 o 
 -10  -5   5       52.52       66.43     38.62 o 
  -9  -5   5       12.16       30.39     32.88 o 
  -8  -5   5       71.81       44.51     29.62 o 
  -7  -5   5       50.57       59.33     27.32 o 
  -6  -5   5      609.48      579.10     50.00 o 
  -5  -5   5       36.29       26.17     23.76 o 
  -4  -5   5     3203.74     3397.32    193.57 o 
  -3  -5   5     2383.22     2258.77     51.97 o 
  -2  -5   5      206.84      265.16     31.32 o 
  -1  -5   5     1660.35     1603.29     56.17 o 
   0  -5   5     2732.47     2590.70    107.16 o 
   1  -5   5     6700.24     6471.81    269.31 o 
   2  -5   5       15.60       -5.62     17.16 o 
   3  -5   5     4947.35     4949.08     90.60 o 
   4  -5   5     6083.39     5971.29     96.69 o 
   5  -5   5     3929.24     3937.21     72.49 o 
   6  -5   5     2258.06     2216.69     49.50 o 
   7  -5   5     7843.74     7946.01    190.61 o 
   8  -5   5     3536.60     3646.09    157.05 o 
  10  -5   5     1873.14     1894.51     89.75 o 
  11  -5   5     3996.07     4114.09    150.23 o 
  12  -5   5      558.15      623.02     66.12 o 
  13  -5   5      637.29      898.47     84.59 o 
 -13  -4   5      185.37      244.45     57.63 o 
 -12  -4   5       13.63       18.78     40.71 o 
 -11  -4   5       70.92       40.15     37.19 o 
 -10  -4   5      689.07      617.46     68.23 o 
  -9  -4   5      817.42      770.98     88.25 o 
  -8  -4   5      697.32      799.50     87.46 o 
  -7  -4   5     1558.42     1630.73     72.45 o 
  -6  -4   5     4129.06     3828.82    135.13 o 
  -5  -4   5        0.79      -16.91     18.99 o 
  -4  -4   5     7200.73     7483.08    333.07 o 
  -3  -4   5    11810.17    12073.84    145.86 o 
  -2  -4   5     1671.53     1731.73     49.50 o 
  -1  -4   5     1197.75     1266.46     58.95 o 
   0  -4   5    15152.46    15342.55    251.82 o 
   1  -4   5     4779.66     4506.74    262.67 o 
   2  -4   5        9.89       -0.37     13.88 o 
   3  -4   5     8544.58     8389.93    149.57 o 
   4  -4   5    10736.54    10538.73    156.98 o 
   5  -4   5     4116.87     4371.74     89.91 o 
   6  -4   5      145.19      128.34     16.30 o 
   7  -4   5     7427.00     7285.27    117.08 o 
   8  -4   5     2572.24     2828.34     73.41 o 
   9  -4   5        0.60      -12.13     21.46 o 
  10  -4   5     2473.40     2419.64    109.39 o 
  11  -4   5     3514.14     3714.96    148.98 o 
  12  -4   5      615.57      762.93     76.41 o 
  13  -4   5      575.94      538.66     72.14 o 
  14  -4   5     1055.66     1163.26    108.30 o 
 -13  -3   5     1158.97     1007.27    122.06 o 
 -12  -3   5      124.24       83.68     54.22 o 
 -11  -3   5     1086.20      970.05     97.26 o 
 -10  -3   5     2519.79     2351.03    111.55 o 
  -9  -3   5      529.61      523.34     89.60 o 
  -8  -3   5      143.20      142.30     55.06 o 
  -7  -3   5     3645.45     3662.92    132.52 o 
  -6  -3   5     7730.27     7903.72    149.47 o 
  -5  -3   5      578.37      617.09     44.17 o 
  -4  -3   5    12097.80    12494.87    201.60 o 
  -3  -3   5    25997.79    26315.42    422.01 o 
  -2  -3   5      931.89      872.54     33.90 o 
  -1  -3   5     5266.90     5387.00     81.98 o 
   0  -3   5    12549.40    12190.19    207.61 o 
   1  -3   5    21982.70    22631.32    433.11 o 
   2  -3   5      616.10      762.29     76.32 o 
   3  -3   5     6585.73     6664.00    156.41 o 
   4  -3   5     9127.00     9084.72    138.80 o 
   5  -3   5     3160.40     2921.69     53.50 o 
   6  -3   5      158.76      151.63     18.04 o 
   7  -3   5      100.49      140.89     18.76 o 
   8  -3   5     3276.55     3357.47    106.18 o 
   9  -3   5      302.85      415.67     45.88 o 
  10  -3   5      462.38      424.23     49.62 o 
  11  -3   5      568.47      456.82     63.28 o 
  12  -3   5      223.48      122.96     42.89 o 
  13  -3   5       87.63       81.32     41.04 o 
  14  -3   5        0.14       32.10     40.76 o 
 -13  -2   5     1799.79     2070.59    187.72 o 
 -12  -2   5        7.70        6.99     88.65 o 
 -11  -2   5     2620.39     2484.85    310.80 o 
 -10  -2   5     3729.90     3508.40    168.81 o 
  -9  -2   5     2346.56     2196.08    100.56 o 
  -8  -2   5       81.79       66.84     31.09 o 
  -7  -2   5    14259.37    13804.97    271.18 o 
  -6  -2   5     8023.96     8135.20    176.33 o 
  -5  -2   5      332.74      351.99     33.61 o 
  -4  -2   5     2945.98     2795.35     67.64 o 
  -3  -2   5     7226.57     6659.07    155.00 o 
  -2  -2   5     3997.77     4154.32     76.62 o 
  -1  -2   5      633.05      619.00     27.29 o 
   0  -2   5     9848.33    10399.86    175.15 o 
   1  -2   5     3927.41     4041.84     75.28 o 
   2  -2   5     3240.35     3293.63    127.83 o 
   3  -2   5       58.74      131.80     23.94 o 
   4  -2   5      443.27      450.33     25.36 o 
   5  -2   5        5.84       10.03     12.75 o 
   6  -2   5      184.32      235.32     25.93 o 
   7  -2   5      318.01      270.10     23.99 o 
   8  -2   5      876.48      966.77    119.64 o 
   9  -2   5     1485.31     1445.10     77.18 o 
  10  -2   5       75.95       88.38     31.71 o 
  11  -2   5     1015.82     1046.20     94.04 o 
  12  -2   5      752.01      656.24     79.40 o 
  13  -2   5      211.70      233.82     59.58 o 
  14  -2   5      464.81      495.83     79.79 o 
  15  -2   5      672.15      750.67    102.21 o 
 -13  -1   5     2318.59     2296.70    176.42 o 
 -12  -1   5      211.26      143.27     61.07 o 
 -11  -1   5     1980.54     2043.01    154.21 o 
 -10  -1   5     2187.83     2281.83    142.66 o 
  -9  -1   5     1298.13     1373.86    147.46 o 
  -8  -1   5        0.95      -19.17     23.48 o 
  -7  -1   5     1428.19     1577.44     92.82 o 
  -6  -1   5     1097.79     1144.09     71.50 o 
  -5  -1   5      771.37      762.08     39.06 o 
  -4  -1   5      760.63      755.66     42.34 o 
  -3  -1   5     4456.09     4596.90    103.16 o 
  -2  -1   5      853.93     1014.19     45.01 o 
  -1  -1   5     1426.73     1723.72     40.15 o 
   0  -1   5     2918.06     3244.71     57.53 o 
   1  -1   5     1124.68     1121.44     63.49 o 
   2  -1   5        8.93      -18.21     23.49 o 
   4  -1   5       89.56       69.06     16.93 o 
   5  -1   5     1570.40     1561.24     48.28 o 
   6  -1   5       99.69      127.39     23.10 o 
   7  -1   5     4150.54     4322.67     96.87 o 
   8  -1   5     7181.03     7572.97    233.94 o 
   9  -1   5      252.05      266.14     57.42 o 
  10  -1   5     1164.66     1097.14     95.18 o 
  11  -1   5     4240.76     4030.25    245.33 o 
  12  -1   5     2530.15     2395.88    135.16 o 
  13  -1   5       20.98       78.76     41.01 o 
  14  -1   5      373.34      382.77     73.72 o 
  15  -1   5     2514.11     2472.76    159.16 o 
 -13   0   5      801.23      694.01     87.95 o 
 -12   0   5        6.85       72.53     48.10 o 
 -11   0   5      744.76      681.62     92.64 o 
 -10   0   5      602.27      587.80    136.93 o 
  -9   0   5      224.30      217.05    134.03 o 
  -8   0   5      362.03      340.38     59.80 o 
  -7   0   5      255.72      353.34     76.82 o 
  -6   0   5     1296.40     1263.46     90.88 o 
  -5   0   5      209.63      220.78     32.61 o 
  -4   0   5       50.46       22.43     20.78 o 
  -3   0   5      325.76      335.80     28.09 o 
  -2   0   5      778.13      989.58     51.29 o 
  -1   0   5      555.47      579.27     28.81 o 
   0   0   5     6908.28     6769.31     99.08 o 
   1   0   5    13808.72    13801.93    270.14 o 
   5   0   5     9132.48     9287.07    195.06 o 
   6   0   5      962.15      965.35     58.49 o 
   7   0   5     9173.61     8744.19    266.30 o 
   8   0   5    10831.44    11031.57    250.99 o 
   9   0   5      794.93      890.66    179.20 o 
  10   0   5      179.88      198.97     41.64 o 
  11   0   5     5324.38     5525.88    292.28 o 
  12   0   5     6627.80     6299.49    229.93 o 
  13   0   5      105.89      101.37     47.56 o 
  14   0   5      989.83     1101.30    118.65 o 
  15   0   5     1626.68     1528.03    145.39 o 
  16   0   5      652.19      578.39    101.43 o 
 -13   1   5      113.48       64.88     57.41 o 
 -12   1   5       98.17      109.28     58.39 o 
 -11   1   5       12.64       44.22     37.80 o 
 -10   1   5        0.53        5.49     37.72 o 
  -9   1   5      658.45      759.76     88.25 o 
  -8   1   5       33.82       12.02     31.34 o 
  -7   1   5      495.36      556.51     76.89 o 
  -6   1   5     2920.47     2861.10    124.95 o 
  -5   1   5     3807.57     3908.00    107.63 o 
  -4   1   5     1060.37      835.18     52.57 o 
  -3   1   5    10261.92    10304.98    191.10 o 
  -2   1   5     8000.92     7735.23    114.29 o 
  -1   1   5     1418.42     1680.70     93.09 o 
   0   1   5     1802.01     1744.65     42.10 o 
   1   1   5    17740.54    17655.78    239.88 o 
   2   1   5     2481.53     2539.34    118.38 o 
   4   1   5    14054.89    13670.26    375.94 o 
   5   1   5     8939.46     8508.09    261.61 o 
   6   1   5     1284.11     1314.57     90.24 o 
   8   1   5    14134.16    14529.89    482.99 o 
   9   1   5     6739.51     6964.24    260.98 o 
  10   1   5      389.25      335.80     49.82 o 
  11   1   5     6806.30     6630.28    200.25 o 
  12   1   5     6445.67     6881.85    225.60 o 
  13   1   5      652.76      567.26    164.80 o 
  14   1   5      595.35      598.86     92.94 o 
  15   1   5     1033.60      903.34    118.52 o 
  16   1   5     1014.88     1119.97    138.55 o 
 -12   2   5      235.99      255.70     60.50 o 
 -11   2   5       37.58       27.79     35.64 o 
 -10   2   5     1676.27     1735.31    134.16 o 
  -9   2   5     3490.89     3585.84    227.81 o 
  -8   2   5        7.49       36.01     34.65 o 
  -7   2   5     4415.03     4573.92    238.13 o 
  -6   2   5     3163.24     3152.85    131.78 o 
  -5   2   5     2025.48     2160.69    101.45 o 
  -4   2   5     2312.98     2469.10    105.64 o 
  -3   2   5    23796.70    23494.72    389.08 o 
  -2   2   5    14495.01    14965.55    261.51 o 
  -1   2   5     2636.91     2462.98    113.92 o 
   0   2   5     4745.69     4185.69     92.05 o 
   1   2   5    18013.86    17889.24    197.85 o 
   2   2   5    19191.09    18446.27    247.54 o 
   3   2   5        0.69      -14.30     23.03 o 
   4   2   5     7410.29     7332.42    201.58 o 
   5   2   5    20086.11    20602.79    328.27 o 
   6   2   5     2151.08     2110.26     80.61 o 
   7   2   5     5180.03     5347.06    201.01 o 
   8   2   5     8382.58     8611.43    331.05 o 
   9   2   5     2237.61     2267.88    161.36 o 
  10   2   5       14.98        8.45     28.48 o 
  11   2   5      491.32      488.26     62.16 o 
  12   2   5      739.40      875.23     85.57 o 
  13   2   5      331.68      309.02     58.73 o 
  14   2   5       68.45       77.78     47.04 o 
  15   2   5       78.44       97.50     56.79 o 
  16   2   5       80.18       19.65     54.55 o 
 -12   3   5     1125.21     1079.43    103.26 o 
 -11   3   5      109.58      135.47     77.98 o 
 -10   3   5     2855.35     3172.82    149.19 o 
  -9   3   5     3913.81     3680.99    143.81 o 
  -8   3   5      724.28      801.68     76.03 o 
  -7   3   5     1838.94     1865.98    100.97 o 
  -6   3   5    16108.62    16130.41    362.29 o 
  -5   3   5     3234.08     3362.37    285.68 o 
  -4   3   5       51.41       34.19     22.10 o 
  -3   3   5     9669.14     9582.74    196.34 o 
  -2   3   5    10288.30     9870.03    193.82 o 
  -1   3   5      726.83      740.61     58.02 o 
   0   3   5       17.20       28.43     15.79 o 
   1   3   5     9275.74     9029.70    198.59 o 
   2   3   5     1253.38     1145.79     32.50 o 
   3   3   5       16.34        6.71     16.02 o 
   4   3   5     3605.40     3469.90     81.01 o 
   5   3   5     4872.64     4755.82    103.69 o 
   6   3   5      166.71      203.75     24.69 o 
   7   3   5     2020.73     1761.56    108.01 o 
   8   3   5     1161.07     1283.72     85.74 o 
   9   3   5      664.91      658.48    129.14 o 
  10   3   5        2.59      -44.17     23.66 o 
  11   3   5      199.88      285.54     52.75 o 
  12   3   5      147.15      149.10     47.66 o 
  13   3   5      161.87      177.87     83.52 o 
  14   3   5        1.48       12.37     36.04 o 
  15   3   5      153.52      131.96     64.12 o 
  16   3   5      754.14      633.34    112.68 o 
 -11   4   5       95.56       95.56     44.96 o 
 -10   4   5     1333.38     1432.46     95.35 o 
  -9   4   5     2085.22     2124.35    106.40 o 
  -8   4   5      175.47      164.93     45.02 o 
  -7   4   5     1907.96     1723.91     87.54 o 
  -6   4   5     2637.78     2716.92    138.08 o 
  -5   4   5     6940.48     7129.33    157.92 o 
  -4   4   5        0.92       -2.84     19.79 o 
  -3   4   5     5461.92     5491.38    137.54 o 
  -2   4   5     3956.64     3874.34     94.81 o 
  -1   4   5        1.79       -1.67     14.26 o 
   0   4   5      577.64      488.76     35.24 o 
   1   4   5       73.74       44.12     11.63 o 
   2   4   5     2985.09     2793.85     76.18 o 
   3   4   5      406.61      429.88     30.87 o 
   4   4   5      358.54      419.87     31.79 o 
   5   4   5       30.37       37.08     19.79 o 
   6   4   5      599.82      617.49     53.88 o 
   7   4   5        3.01      -16.40     15.40 o 
   8   4   5     2508.84     2485.44     63.47 o 
   9   4   5     3356.79     3108.57    125.82 o 
  10   4   5       97.69       75.87     36.08 o 
  11   4   5       54.34       67.80     37.86 o 
  12   4   5     1879.06     1886.06    129.31 o 
  13   4   5      323.87      231.89     55.46 o 
  14   4   5        1.50       -5.24     34.77 o 
  15   4   5     1465.71     1689.96    139.17 o 
  16   4   5     1662.92     1470.34    165.38 o 
  17   4   5      170.93      195.99     83.36 o 
 -11   5   5       23.16      -12.42     38.65 o 
 -10   5   5     1049.36     1205.05    109.44 o 
  -9   5   5      922.30      911.98     76.03 o 
  -8   5   5      255.74      228.80     42.03 o 
  -7   5   5        6.19       -7.45     22.75 o 
  -6   5   5     1259.37     1262.86     92.21 o 
  -5   5   5       82.64       78.74     26.87 o 
  -4   5   5       11.30        2.95     19.21 o 
  -3   5   5       88.15       84.56     51.62 o 
  -2   5   5      284.62      290.88     36.35 o 
  -1   5   5      266.72      280.85     30.37 o 
   0   5   5      973.26     1054.74     54.49 o 
   1   5   5      707.63      781.55     41.04 o 
   2   5   5     2605.32     2350.94     48.18 o 
   3   5   5      273.46      346.48     71.92 o 
   4   5   5      456.71      457.36     35.02 o 
   5   5   5     6259.32     6165.98    113.56 o 
   6   5   5     5902.92     6068.87    102.51 o 
   7   5   5      429.61      358.32     30.79 o 
   8   5   5     8848.32     9105.94    158.00 o 
   9   5   5     6097.87     6389.57    123.88 o 
  10   5   5     1139.86     1156.16     74.24 o 
  11   5   5      427.97      432.59     64.57 o 
  12   5   5     3379.95     3479.64    188.33 o 
  13   5   5     3853.28     3851.88    171.17 o 
  14   5   5      140.28      284.91     65.02 o 
  15   5   5     2189.21     2419.13    170.54 o 
  16   5   5     2386.77     2707.88    199.78 o 
  17   5   5      341.54      190.66     86.34 o 
 -10   6   5       18.24        9.67     36.30 o 
  -9   6   5        2.34       15.00     30.48 o 
  -8   6   5        8.24       22.55     28.92 o 
  -7   6   5        6.21       47.74     28.28 o 
  -6   6   5      608.46      606.95     55.33 o 
  -5   6   5      365.68      364.48     42.98 o 
  -4   6   5     1617.26     1427.67    101.07 o 
  -3   6   5     1432.52     1324.97     91.45 o 
  -2   6   5     4462.15     4240.32    236.42 o 
  -1   6   5     2528.89     2396.92     86.24 o 
   0   6   5      365.27      350.38     35.45 o 
   1   6   5     8039.12     7583.58    145.32 o 
   2   6   5     5689.63     5514.32     85.74 o 
   3   6   5      110.94       67.58     19.00 o 
   4   6   5     2417.55     2212.05    107.60 o 
   5   6   5    21701.59    21408.96    271.52 o 
   6   6   5     9821.24     9966.21    137.33 o 
   7   6   5      547.53      611.13     34.30 o 
   8   6   5     4027.37     4129.89     84.94 o 
   9   6   5    10240.44     9988.71    158.09 o 
  10   6   5     1771.41     1835.07     72.46 o 
  11   6   5     1030.87      962.02     76.22 o 
  12   6   5     5297.46     5719.07    206.66 o 
  13   6   5     1899.96     1971.46    143.70 o 
  14   6   5       77.41       70.83     48.44 o 
  15   6   5     1413.07     1397.90    231.48 o 
  16   6   5     1995.18     2273.38    171.22 o 
  17   6   5      341.75      351.74    102.29 o 
 -10   7   5      892.62      969.80     95.22 o 
  -9   7   5     1523.41     1578.09    100.88 o 
  -8   7   5     1017.47     1063.02     80.33 o 
  -7   7   5      156.80      159.94     37.19 o 
  -6   7   5     2198.83     2088.60    194.30 o 
  -5   7   5     5001.42     4606.69    128.78 o 
  -4   7   5      309.16      310.38     39.70 o 
  -3   7   5     1469.39     1486.28     76.37 o 
  -2   7   5     6571.05     6365.00    143.38 o 
  -1   7   5     3472.46     3194.45     94.65 o 
   0   7   5      227.80      309.79     36.29 o 
   1   7   5    10240.62    10397.24    188.72 o 
   2   7   5    14336.42    13840.67    220.08 o 
   3   7   5     3026.11     2921.43     65.75 o 
   4   7   5     2599.66     2563.13     54.68 o 
   5   7   5    23190.72    22891.89    264.49 o 
   6   7   5    15688.43    16179.77    292.97 o 
   7   7   5       10.94       29.88     17.54 o 
   8   7   5     4264.71     4141.71     90.31 o 
   9   7   5     3363.08     3308.02     88.15 o 
  10   7   5     2762.10     2813.23    177.33 o 
  11   7   5       23.58       33.58     31.36 o 
  12   7   5     1798.17     2084.55    114.96 o 
  13   7   5     1436.43     1572.07    105.47 o 
  14   7   5        0.20      -69.78     34.89 o 
  15   7   5        3.71       48.16     50.83 o 
  16   7   5      251.02      306.39    204.05 o 
  17   7   5       77.65        4.97     65.93 o 
  -9   8   5     2538.88     2473.39    321.11 o 
  -8   8   5     2341.01     2635.54    136.58 o 
  -7   8   5        4.86       22.50     30.86 o 
  -6   8   5     2812.98     2920.94    114.20 o 
  -5   8   5     7076.90     6773.21    167.28 o 
  -4   8   5     1596.26     1569.28     80.33 o 
  -3   8   5     1497.16     1472.27     91.98 o 
  -2   8   5     5985.43     6008.13    131.24 o 
  -1   8   5     6486.83     6292.53    132.16 o 
   0   8   5      106.04      156.45     34.24 o 
   1   8   5     8276.44     8278.04    153.28 o 
   2   8   5    14346.45    14085.50    192.53 o 
   3   8   5     2487.48     2331.90     76.26 o 
   4   8   5      285.90      247.22     24.47 o 
   5   8   5      595.62      541.27     31.74 o 
   6   8   5     4387.71     4406.15    112.44 o 
   7   8   5      154.01      107.35     33.93 o 
   8   8   5      546.03      533.22     41.80 o 
   9   8   5     1084.75     1173.87     77.62 o 
  10   8   5      879.16      852.83     47.80 o 
  11   8   5      121.68      133.79     43.60 o 
  12   8   5       84.44       58.37     37.38 o 
  13   8   5        4.64       28.67     38.77 o 
  14   8   5        6.84       39.37     39.66 o 
  15   8   5       17.46       17.68     41.10 o 
  16   8   5       98.79      143.86     67.04 o 
  17   8   5      149.93      123.11     64.64 o 
  -9   9   5     4714.37     4873.15    182.79 o 
  -8   9   5     1811.05     1869.20    124.41 o 
  -7   9   5       29.78       24.64     31.89 o 
  -6   9   5     1727.55     1606.80    123.46 o 
  -5   9   5     2412.48     2329.17    104.95 o 
  -4   9   5     1301.35     1301.08     75.62 o 
  -3   9   5       19.11       27.83     23.07 o 
  -2   9   5     3529.87     3581.30    101.92 o 
  -1   9   5     2433.67     2300.44     86.40 o 
   0   9   5      160.43      188.44     32.75 o 
   1   9   5      995.19      903.60     57.88 o 
   2   9   5     3678.14     3550.90     83.27 o 
   3   9   5       27.38       10.08     24.47 o 
   4   9   5      298.26      315.18     29.39 o 
   5   9   5       63.33       41.04     20.26 o 
   6   9   5      849.81     1011.15     54.89 o 
   7   9   5      106.95      116.37     41.69 o 
   8   9   5       94.28       74.57     26.93 o 
   9   9   5      344.61      555.29     43.79 o 
  10   9   5       13.59       28.66     24.22 o 
  11   9   5      844.61      911.74     65.51 o 
  12   9   5      442.10      456.69     50.54 o 
  13   9   5      821.30      816.96     81.06 o 
  14   9   5      200.51      133.56     50.79 o 
  15   9   5      781.62      809.41    144.62 o 
  16   9   5     1925.30     1931.16    244.31 o 
  17   9   5      929.41      809.31     88.87 o 
  -8  10   5      764.20      733.04     76.39 o 
  -7  10   5       32.98       21.86     31.30 o 
  -6  10   5      507.96      449.67     62.00 o 
  -5  10   5     1063.77      932.80     69.45 o 
  -4  10   5      565.63      594.46     71.17 o 
  -3  10   5        9.53       -3.84     22.54 o 
  -2  10   5      147.19      162.00     34.51 o 
  -1  10   5      355.67      362.71     42.97 o 
   0  10   5      482.48      474.52     46.20 o 
   1  10   5      321.44      363.61     42.41 o 
   2  10   5      124.88      166.20     37.81 o 
   3  10   5     1687.35     1609.57     81.46 o 
   4  10   5        3.95       -4.89     25.01 o 
   5  10   5      632.13      620.58     36.84 o 
   6  10   5     1104.64     1077.33     79.11 o 
   7  10   5      678.26      739.02     73.77 o 
   8  10   5      884.90      983.07     65.39 o 
   9  10   5     3899.14     4047.57    113.79 o 
  10  10   5     1750.11     1934.69     87.34 o 
  11  10   5      192.97      285.12     50.08 o 
  12  10   5     1359.18     1298.95     81.75 o 
  13  10   5     3490.74     3787.26    120.03 o 
  14  10   5     1421.92     1292.16    188.69 o 
  15  10   5      289.45      299.37     70.54 o 
  16  10   5     1954.14     1641.14    510.61 o 
  17  10   5     1455.79     1295.31    241.41 o 
  -7  11   5       19.40       14.74     36.94 o 
  -6  11   5        1.46      -21.92     29.15 o 
  -5  11   5      314.00      335.75     48.60 o 
  -4  11   5       86.11       58.17     51.10 o 
  -3  11   5        0.04        1.12     25.32 o 
  -2  11   5     1039.32     1019.73     77.88 o 
  -1  11   5     1339.04     1211.20     75.09 o 
   0  11   5      683.56      607.38     54.43 o 
   1  11   5       10.24       14.13     24.68 o 
   2  11   5     4738.90     4875.69    157.94 o 
   3  11   5     2928.61     2971.12    130.86 o 
   4  11   5       64.95      120.31     35.55 o 
   5  11   5     2233.30     2235.45    116.01 o 
   6  11   5     5548.35     5443.86    111.95 o 
   7  11   5        6.78       -2.95     23.68 o 
   8  11   5        5.21      -11.59     37.05 o 
   9  11   5     4879.86     5105.28    132.05 o 
  10  11   5     4164.02     4356.43    183.59 o 
  11  11   5       78.73       85.76     36.05 o 
  12  11   5     2198.65     2309.24     95.04 o 
  13  11   5     5172.71     5327.30    171.89 o 
  14  11   5     1394.35     1128.88    122.42 o 
  15  11   5       61.90       36.32     64.96 o 
  16  11   5     1193.70     1194.02    229.23 o 
  -6  12   5      212.64      186.09     49.79 o 
  -5  12   5     1122.60     1123.38     82.98 o 
  -4  12   5      702.01      664.23     64.26 o 
  -3  12   5      103.32      157.30     42.26 o 
  -2  12   5     1617.12     1616.44     91.75 o 
  -1  12   5     3392.04     3351.49    124.92 o 
   0  12   5     1278.67     1253.70     79.01 o 
   1  12   5      811.19      783.13     88.03 o 
   2  12   5     4364.43     4315.42    219.71 o 
   3  12   5     3384.39     3327.27    138.96 o 
   4  12   5      575.69      566.13     58.26 o 
   5  12   5     1993.25     2466.42    102.65 o 
   6  12   5     6765.42     6920.38    197.40 o 
   7  12   5     7293.15     7489.34    160.82 o 
   8  12   5      279.98      267.20     37.66 o 
   9  12   5     4646.13     4772.32    130.01 o 
  10  12   5     3638.82     3630.35    115.93 o 
  11  12   5      131.70      152.03     41.53 o 
  12  12   5      735.27      695.34     63.64 o 
  13  12   5      588.32      618.79     80.92 o 
  14  12   5      392.98      381.20     66.29 o 
  15  12   5       32.81       44.08     57.36 o 
  16  12   5      642.53      366.53    153.74 o 
  -5  13   5     1752.56     1804.22    119.42 o 
  -4  13   5     2007.59     1846.86    105.90 o 
  -3  13   5      205.43      181.71     43.53 o 
  -2  13   5     1220.38     1300.62     91.86 o 
  -1  13   5     5054.08     5292.65    147.35 o 
   0  13   5     1941.02     1838.36     99.18 o 
   1  13   5       33.07       25.84     36.56 o 
   2  13   5     4798.35     4700.97    168.38 o 
   3  13   5     4384.99     4278.94    159.83 o 
   4  13   5      294.38      325.15     59.26 o 
   5  13   5      817.56      961.25     75.48 o 
   6  13   5     1819.89     1753.77    118.37 o 
   7  13   5      919.07      929.86     89.77 o 
   8  13   5       15.20       -7.57     24.68 o 
   9  13   5      706.43      771.23     83.71 o 
  10  13   5      567.69      530.98     60.45 o 
  11  13   5       55.27       45.49     36.51 o 
  12  13   5      126.13      177.69     44.46 o 
  13  13   5      210.91      306.95     51.13 o 
  14  13   5       88.04       80.66     49.97 o 
  15  13   5       95.81      -34.70     59.88 o 
  16  13   5      155.61      117.75     72.96 o 
  -4  14   5     1821.35     1782.21    126.68 o 
  -3  14   5      376.77      373.35     64.64 o 
  -2  14   5      691.95      582.43     65.21 o 
  -1  14   5     3112.59     3190.06    171.08 o 
   0  14   5     1302.59     1306.64     88.17 o 
   1  14   5      269.88      276.75     60.50 o 
   2  14   5     1071.22     1167.08    103.30 o 
   3  14   5     1491.38     1395.13    112.20 o 
   4  14   5       74.39       85.93     44.09 o 
   5  14   5        6.07       -1.42     33.21 o 
   6  14   5      234.90      136.36     54.79 o 
   7  14   5      637.03      624.40     81.07 o 
   8  14   5       77.28      171.60     48.73 o 
   9  14   5      203.35      150.33     70.06 o 
  10  14   5       29.06       64.42     35.36 o 
  11  14   5        0.68      -21.86     34.93 o 
  12  14   5        1.15      -68.82     34.41 o 
  13  14   5        9.82      -59.93     35.79 o 
  14  14   5      257.51      278.82     61.75 o 
  15  14   5        6.97      -53.47     45.64 o 
  -3  15   5      155.95      147.54     50.52 o 
  -2  15   5       11.77      -47.98     34.25 o 
  -1  15   5      155.32      106.46     41.55 o 
   0  15   5      255.15      282.75     70.68 o 
   1  15   5        4.48      -60.69     51.88 o 
   2  15   5        2.09      -54.07     36.42 o 
   3  15   5      145.25      119.63     52.70 o 
   4  15   5        6.16      -16.34     40.51 o 
   5  15   5      129.59       45.67     62.72 o 
   6  15   5      144.12      152.23     74.50 o 
   7  15   5      233.80      220.60     63.29 o 
   8  15   5       92.74       60.49     49.48 o 
   9  15   5      234.85      246.44     80.85 o 
  10  15   5     1267.82     1272.27    113.05 o 
  11  15   5      352.84      377.03     54.40 o 
  12  15   5        0.72      -73.37     36.68 o 
  13  15   5     1293.02     1337.74    133.42 o 
  14  15   5     1636.57     1625.57    232.92 o 
  15  15   5       36.28       23.65     52.76 o 
  -2  16   5        7.34       30.32     47.40 o 
  -1  16   5      230.82      158.00     58.96 o 
   0  16   5      171.42      237.78     64.47 o 
   1  16   5       13.02       24.14     44.98 o 
   2  16   5      119.05       88.11     53.66 o 
   3  16   5      414.44      476.15     79.56 o 
   4  16   5      567.10      628.43    136.07 o 
   5  16   5      170.51      197.25     80.72 o 
   6  16   5     1995.85     2286.10    149.92 o 
   7  16   5     1849.97     1736.42    132.24 o 
   8  16   5       57.64      -25.39     65.12 o 
   9  16   5     1106.39      961.09    125.55 o 
  10  16   5     2503.02     2781.85    221.98 o 
  11  16   5     1413.95     1492.75    125.66 o 
  12  16   5       41.14       -6.61     59.79 o 
  13  16   5     1950.37     2309.89    111.10 o 
  14  16   5     1904.71     2059.34    112.82 o 
   0  17   5      595.22      532.16     88.62 o 
   1  17   5       48.38       57.95     53.46 o 
   2  17   5       62.92       84.76     57.16 o 
   3  17   5     2902.63     2756.92    174.64 o 
   4  17   5      914.61      882.20    132.49 o 
   5  17   5      156.66      288.90     91.81 o 
   6  17   5     2156.26     2070.12    146.95 o 
   7  17   5     2597.77     2285.04    151.54 o 
   8  17   5      577.25      407.97     96.92 o 
   9  17   5      430.32      301.89     90.42 o 
  10  17   5     3251.49     2947.41    371.36 o 
  11  17   5     1420.75     1257.31    216.73 o 
  12  17   5       40.97       15.11     64.17 o 
  13  17   5      864.00      730.65     97.11 o 
   2  18   5      415.70      577.12    118.82 o 
   3  18   5     3065.97     3091.70    190.28 o 
   4  18   5     1677.78     1720.20    190.97 o 
   5  18   5       21.16       17.84     75.47 o 
   6  18   5      815.14      768.39    131.50 o 
   7  18   5      980.01     1058.31    139.91 o 
   8  18   5      535.91      430.11    104.59 o 
   9  18   5      144.13       83.37     87.56 o 
  10  18   5      804.68      420.39    256.61 o 
  11  18   5      555.98      548.53    101.72 o 
  12  18   5       28.91      -55.83     79.18 o 
   5  19   5      107.03      166.34     90.92 o 
   6  19   5       58.28       51.95     82.88 o 
   7  19   5      257.66      254.42     70.63 o 
   8  19   5      162.17       60.52     70.04 o 
   9  19   5       82.38      150.80    127.78 o 
  -6 -16   6       54.82       67.45     86.86 o 
  -5 -16   6      591.48      626.91    191.41 o 
  -4 -16   6      819.49      640.82    163.72 o 
  -3 -16   6      139.87      246.96    113.10 o 
  -2 -16   6       46.78      299.40    122.11 o 
  -1 -16   6       75.99       19.02     83.60 o 
  -8 -15   6      143.86      156.06     88.34 o 
  -7 -15   6       33.21       -1.03    156.89 o 
  -6 -15   6      111.35       63.69     99.30 o 
  -5 -15   6        2.22        0.59     59.47 o 
  -4 -15   6       10.44      -61.06     96.21 o 
  -3 -15   6       38.19      -43.80    108.85 o 
  -2 -15   6        1.79      -34.66     73.41 o 
  -1 -15   6      136.66       80.47     95.08 o 
   0 -15   6      277.23      226.88     99.54 o 
   1 -15   6      118.32       19.64     84.57 o 
   2 -15   6      159.42      151.91     86.18 o 
  -9 -14   6       63.58       90.90     56.29 o 
  -8 -14   6       67.19       24.91     61.65 o 
  -7 -14   6       34.87       57.40     75.10 o 
  -6 -14   6      306.97      357.77    132.27 o 
  -5 -14   6      203.69      125.43     63.32 o 
  -4 -14   6      711.69      650.19    194.65 o 
  -3 -14   6     1396.48     1647.45    165.29 o 
  -2 -14   6        3.18     -130.89     97.02 o 
  -1 -14   6     1805.31     1709.97    210.06 o 
   0 -14   6     1407.77     1222.70    177.26 o 
   1 -14   6      801.87      869.29    148.36 o 
   2 -14   6      153.56      126.57     82.41 o 
   3 -14   6     2722.03     2441.32    225.54 o 
   4 -14   6     1954.36     1972.85    195.10 o 
 -10 -13   6      421.18      457.73    148.55 o 
  -9 -13   6      117.78      106.23     55.44 o 
  -8 -13   6      865.43      797.61    187.73 o 
  -7 -13   6     2196.81     2135.57    112.43 o 
  -6 -13   6      240.48      177.26     87.65 o 
  -5 -13   6      404.07      440.78     78.42 o 
  -4 -13   6     3255.43     3916.59    169.76 o 
  -3 -13   6     3189.52     3053.22    369.25 o 
  -2 -13   6      320.01      200.21    165.98 o 
  -1 -13   6      824.61      973.10    123.84 o 
   0 -13   6     4842.41     4212.13    266.78 o 
   1 -13   6      782.35      823.09    138.06 o 
   2 -13   6      168.17      193.97     84.70 o 
   3 -13   6     2821.91     3257.42    217.35 o 
   4 -13   6     2495.89     2566.71    188.78 o 
   5 -13   6      221.57      137.78     73.52 o 
   6 -13   6      978.63      940.25    121.84 o 
 -11 -12   6     1641.83     1772.26    207.21 o 
 -10 -12   6     1250.34     1488.43    121.41 o 
  -9 -12   6       17.20      -33.42     44.07 o 
  -8 -12   6     1361.12     1500.68    119.11 o 
  -7 -12   6     3864.13     4374.49    163.35 o 
  -6 -12   6     2853.14     2785.52    127.08 o 
  -5 -12   6      364.43      509.75    101.47 o 
  -4 -12   6     5595.00     5316.54    184.20 o 
  -3 -12   6     3382.95     3045.51    204.02 o 
  -2 -12   6      336.18      303.46     82.65 o 
  -1 -12   6      929.18      836.05    173.55 o 
   0 -12   6     2190.66     2270.18    371.01 o 
   1 -12   6     1100.12      979.82    139.50 o 
   2 -12   6       11.29      -31.92     50.98 o 
   3 -12   6     1023.66     1211.60    145.82 o 
   4 -12   6     1406.67     1396.89    151.19 o 
   5 -12   6      105.96      109.07     65.12 o 
   6 -12   6      234.64      254.22     71.58 o 
   7 -12   6      768.11      755.65     99.80 o 
 -12 -11   6      212.83      230.53     63.55 o 
 -11 -11   6     1543.52     1638.68    108.69 o 
 -10 -11   6     2237.59     2302.57    147.69 o 
  -9 -11   6      321.58      360.26     54.38 o 
  -8 -11   6     1999.13     2015.62    128.40 o 
  -7 -11   6     2459.96     2936.18    211.27 o 
  -6 -11   6      951.11     1136.61     90.51 o 
  -5 -11   6      214.22      231.60     46.16 o 
  -4 -11   6     2750.12     3008.97    192.88 o 
  -3 -11   6      687.52      732.50    151.62 o 
  -2 -11   6       10.48       22.36    104.43 o 
  -1 -11   6      491.10      392.83     82.50 o 
   0 -11   6     1373.46     1354.18    126.02 o 
   1 -11   6      986.48      950.65    150.01 o 
   2 -11   6       26.55        1.41     51.51 o 
   3 -11   6      630.94      648.80    106.93 o 
   4 -11   6       53.78       77.30     58.93 o 
   5 -11   6       52.32       30.05     53.88 o 
   6 -11   6        1.72        5.04     48.66 o 
   7 -11   6      151.74      184.72     60.90 o 
   8 -11   6       50.74       80.26     46.58 o 
 -12 -10   6       21.92       51.99     64.03 o 
 -11 -10   6      638.40      664.23    175.00 o 
 -10 -10   6     1483.13     1625.75    194.39 o 
  -9 -10   6        6.47       -1.91     36.47 o 
  -8 -10   6     1034.17     1170.95     78.67 o 
  -7 -10   6      409.94      434.69     49.07 o 
  -6 -10   6      389.71      398.41     53.77 o 
  -5 -10   6       59.51       70.67     35.36 o 
  -4 -10   6      123.00       72.66     40.42 o 
  -3 -10   6     2042.29     2036.02    158.76 o 
  -2 -10   6        9.88       20.96     47.33 o 
  -1 -10   6       11.05       83.89     50.73 o 
   0 -10   6       18.73      -30.60     58.70 o 
   1 -10   6       88.37       95.61     49.22 o 
   2 -10   6       12.55      -17.45     37.10 o 
   3 -10   6     1261.01     1041.71    124.62 o 
   4 -10   6     1164.39     1348.87    134.27 o 
   5 -10   6      229.66      201.60     61.55 o 
   6 -10   6        1.19      -20.04     40.90 o 
   7 -10   6     1962.94     1991.20    122.21 o 
   8 -10   6     2797.76     2703.94    133.06 o 
 -12  -9   6        1.58       80.19     62.00 o 
 -11  -9   6      261.92      257.04    178.73 o 
 -10  -9   6        9.57        4.07     45.13 o 
  -9  -9   6       68.80       72.99     47.05 o 
  -8  -9   6       59.05       51.17     34.26 o 
  -7  -9   6        1.13       38.41     30.97 o 
  -6  -9   6      296.60      369.10     43.71 o 
  -5  -9   6        5.87       -0.51     26.38 o 
  -4  -9   6      360.24      431.20     68.52 o 
  -3  -9   6      231.11      191.05     32.91 o 
  -2  -9   6     2274.57     2231.55    111.13 o 
  -1  -9   6      599.00      521.31     78.90 o 
   0  -9   6     5715.48     6484.83    223.55 o 
   1  -9   6     3035.66     3044.97    222.36 o 
   2  -9   6        1.02      -23.53     36.01 o 
   3  -9   6     1514.14     1525.92    140.21 o 
   4  -9   6     4428.57     3899.70    189.97 o 
   5  -9   6     2548.07     2654.93    149.76 o 
   6  -9   6      194.69      170.89     53.03 o 
   7  -9   6     2327.18     2482.31    129.13 o 
   8  -9   6     1974.11     1918.11    105.84 o 
 -13  -8   6        1.57       27.36     65.30 o 
 -12  -8   6       29.47       30.47     59.87 o 
 -11  -8   6       49.71       69.61     77.43 o 
 -10  -8   6      450.27      360.24     78.50 o 
  -9  -8   6      656.66      748.35     77.36 o 
  -8  -8   6        0.28      -14.27     36.42 o 
  -7  -8   6     1188.96     1280.79     78.07 o 
  -6  -8   6     3157.85     3260.92    100.18 o 
  -5  -8   6       85.19       85.77     28.23 o 
  -4  -8   6     3838.68     3774.28     98.52 o 
  -3  -8   6     4217.46     4263.00    126.97 o 
  -2  -8   6     1602.79     1680.15    116.95 o 
  -1  -8   6      801.05      837.13    202.11 o 
   0  -8   6     7626.20     7711.43    239.28 o 
   1  -8   6     7759.54     7876.34    236.65 o 
   2  -8   6      820.40      792.23     80.71 o 
   3  -8   6      646.41      727.38     77.69 o 
   4  -8   6     9443.22     9515.25    321.25 o 
   5  -8   6     6914.84     6711.06    243.72 o 
   6  -8   6      175.99      189.12     41.53 o 
   7  -8   6     2665.01     2974.90    134.04 o 
   8  -8   6     3541.12     3725.24    143.27 o 
 -13  -7   6      315.20      111.50     66.28 o 
 -12  -7   6       76.01       52.04     58.31 o 
 -11  -7   6     1674.80     1631.12    236.20 o 
 -10  -7   6     4741.75     4067.72    232.92 o 
  -9  -7   6     2442.18     2394.81    111.84 o 
  -8  -7   6      133.93       93.81     42.95 o 
  -7  -7   6     5200.03     5526.63    162.55 o 
  -6  -7   6     5786.74     5841.31    137.69 o 
  -5  -7   6     1216.74     1251.89     63.08 o 
  -4  -7   6     1399.35     1509.30     82.43 o 
  -3  -7   6    13796.60    13769.93    208.86 o 
  -2  -7   6     7059.67     6737.55    137.72 o 
  -1  -7   6      629.60      692.81     62.45 o 
   0  -7   6     5139.70     5226.53    182.67 o 
   1  -7   6     6056.32     6274.38    197.22 o 
   2  -7   6     2253.95     2367.65    119.37 o 
   3  -7   6      258.52      280.74     96.01 o 
   4  -7   6     4537.82     4906.56    160.18 o 
   5  -7   6     2191.41     2489.64    127.45 o 
   6  -7   6       29.52       52.59     28.56 o 
   7  -7   6     1209.47     1096.50     76.95 o 
   8  -7   6     1935.08     2007.59     95.70 o 
 -12  -6   6      179.80      150.94     70.85 o 
 -11  -6   6      629.21      335.18     94.75 o 
 -10  -6   6     3360.88     3263.82    176.61 o 
  -9  -6   6     3803.41     3521.16    177.21 o 
  -8  -6   6        8.72      -26.39     31.39 o 
  -7  -6   6     4233.54     4288.04    137.95 o 
  -6  -6   6     5667.08     5878.85    160.77 o 
  -5  -6   6     2646.48     2620.47     75.18 o 
  -4  -6   6      629.88      663.18     42.22 o 
  -3  -6   6     7153.57     7111.17    166.97 o 
  -2  -6   6     3148.07     3255.27     89.59 o 
  -1  -6   6        6.38      -25.94     19.23 o 
   0  -6   6     1825.63     1984.95    110.63 o 
   1  -6   6     4315.81     4114.59    221.78 o 
   2  -6   6     1276.06     1369.54    144.88 o 
   3  -6   6     1135.26     1091.48     82.33 o 
   4  -6   6     2162.83     2522.72    105.30 o 
   5  -6   6      296.79      235.75     73.31 o 
   6  -6   6       20.40       13.78     26.18 o 
   7  -6   6        3.42        8.63     20.71 o 
   8  -6   6       92.87      131.30     33.34 o 
   9  -6   6       46.04       39.13     28.84 o 
  10  -6   6      396.47      449.06     53.18 o 
  11  -6   6      562.43      624.07     59.91 o 
  12  -6   6      201.70      201.76     40.83 o 
 -12  -5   6      658.89      431.68     79.01 o 
 -11  -5   6      683.92      770.41    101.04 o 
 -10  -5   6     2671.71     2733.74    274.68 o 
  -9  -5   6     2283.94     2369.36    140.80 o 
  -8  -5   6      201.22      190.94     36.68 o 
  -7  -5   6     3835.41     3929.28    133.75 o 
  -6  -5   6     5389.06     5099.71    326.67 o 
  -5  -5   6     1571.93     1569.09     83.40 o 
  -4  -5   6       32.29       25.46     23.75 o 
  -3  -5   6      311.14      326.71     29.69 o 
  -2  -5   6     1145.57     1104.77     61.68 o 
  -1  -5   6        1.72       26.29     26.70 o 
   0  -5   6       43.59       35.44     20.48 o 
   1  -5   6       38.66       88.11     36.01 o 
   2  -5   6      688.42      835.10    107.29 o 
   3  -5   6       12.18      104.47     55.96 o 
   4  -5   6      189.80      177.78     27.65 o 
   5  -5   6        5.63       64.02     23.76 o 
   6  -5   6       25.67       23.20     20.32 o 
   7  -5   6      182.30      214.89     38.66 o 
   8  -5   6     3478.08     3185.38    123.92 o 
   9  -5   6      821.75     1061.42     73.75 o 
  10  -5   6      127.90      120.45     36.17 o 
  11  -5   6     1314.93     1409.68     89.41 o 
  12  -5   6     1963.36     2121.30    109.57 o 
  13  -5   6      209.99      236.28     49.65 o 
 -13  -4   6      528.29      400.99     64.36 o 
 -12  -4   6      180.18      104.76     48.58 o 
 -11  -4   6       31.39       43.84     37.59 o 
 -10  -4   6      949.07      991.85     87.28 o 
  -9  -4   6      598.33      580.22     66.49 o 
  -8  -4   6       63.28       86.35     57.64 o 
  -7  -4   6      162.93      133.67     30.91 o 
  -6  -4   6      170.18      183.39     33.15 o 
  -5  -4   6       18.06       25.14     24.75 o 
  -4  -4   6       58.80       54.37     23.79 o 
  -3  -4   6      133.02      145.77     21.04 o 
  -2  -4   6      551.68      559.57     33.05 o 
  -1  -4   6      661.29      660.53     35.13 o 
   0  -4   6      614.63      670.89     39.53 o 
   1  -4   6     3626.01     3694.39    124.30 o 
   2  -4   6     3056.16     3173.21    158.48 o 
   3  -4   6       15.86        1.39     39.69 o 
   4  -4   6     2021.77     1965.84     62.23 o 
   5  -4   6     6614.42     6585.68    132.23 o 
   6  -4   6      688.73      673.94     34.37 o 
   7  -4   6     4446.53     4184.13    151.03 o 
   8  -4   6     5897.84     5860.16    190.61 o 
   9  -4   6     2681.42     2932.64    125.46 o 
  10  -4   6       22.33       11.41     30.62 o 
  11  -4   6     1667.88     1631.72    101.46 o 
  12  -4   6     3866.23     3592.43    156.77 o 
  13  -4   6      986.34      916.33     90.25 o 
  14  -4   6      576.80      775.19     89.82 o 
 -13  -3   6        1.15      -11.27     48.87 o 
 -12  -3   6       45.46       74.53     43.69 o 
 -11  -3   6      120.74      118.82     46.02 o 
 -10  -3   6        3.17       25.47     34.76 o 
  -9  -3   6       14.40       47.89     35.54 o 
  -8  -3   6      648.72      729.49    114.07 o 
  -7  -3   6      864.33      845.72    108.07 o 
  -6  -3   6     1512.24     1708.97    130.02 o 
  -5  -3   6     1635.88     1720.57     74.37 o 
  -4  -3   6       70.94       70.84     21.98 o 
  -3  -3   6     6124.29     5862.06    124.83 o 
  -2  -3   6     6398.06     6388.61     98.77 o 
  -1  -3   6      845.43      907.06     29.66 o 
   0  -3   6     1550.65     1589.15     47.60 o 
   1  -3   6     7430.62     6994.11    117.11 o 
   2  -3   6     6804.02     6212.55    129.13 o 
   3  -3   6      288.37      316.27     54.21 o 
   4  -3   6    13794.21    13313.75    274.57 o 
   5  -3   6    12390.13    12097.68    203.25 o 
   6  -3   6     3042.85     3206.09     70.91 o 
   7  -3   6      283.60      211.78     33.88 o 
   8  -3   6    13253.65    12934.38    356.94 o 
   9  -3   6     4813.49     4905.87    179.41 o 
  10  -3   6        6.12       37.75     32.33 o 
  11  -3   6     3266.52     3389.61    152.47 o 
  12  -3   6     2861.10     3087.77    150.66 o 
  13  -3   6      866.88      870.92     93.80 o 
  14  -3   6      176.10      143.76     50.87 o 
 -13  -2   6      562.01      646.48    105.53 o 
 -12  -2   6     1203.53     1244.69    160.47 o 
 -11  -2   6       37.84       89.77     52.39 o 
 -10  -2   6      430.06      468.84     74.88 o 
  -9  -2   6     3436.60     3485.83    176.41 o 
  -8  -2   6     1141.86     1191.92     84.16 o 
  -7  -2   6      465.10      409.35     50.44 o 
  -6  -2   6     6281.80     6044.04    138.00 o 
  -5  -2   6     2751.94     2701.66     79.10 o 
  -4  -2   6      103.89       91.50     24.17 o 
  -3  -2   6     4028.96     4036.88    107.67 o 
  -2  -2   6    18899.53    18710.02    316.26 o 
  -1  -2   6     3275.77     3141.33     54.37 o 
   0  -2   6     2266.36     2482.80     67.89 o 
   1  -2   6    13018.03    13306.07    270.30 o 
   2  -2   6    23596.21    22983.10    604.75 o 
   4  -2   6    11310.80    11505.00    287.76 o 
   5  -2   6    11727.63    11913.43    172.81 o 
   6  -2   6     3768.04     3458.65     97.96 o 
   7  -2   6      147.56       85.61     25.36 o 
   8  -2   6      486.62      530.92     50.89 o 
   9  -2   6     5331.89     5404.80    196.32 o 
  10  -2   6      123.03      191.50     48.31 o 
  11  -2   6      598.04      563.58     74.98 o 
  12  -2   6      488.30      592.36     78.30 o 
  13  -2   6      545.21      628.80     84.13 o 
  14  -2   6      110.70       53.09     44.80 o 
  15  -2   6      351.13      363.75     74.68 o 
 -12  -1   6     2086.88     1868.94    158.88 o 
 -11  -1   6        0.13      -48.05     38.31 o 
 -10  -1   6     1963.79     1877.51    243.60 o 
  -9  -1   6     2268.37     2105.18    152.39 o 
  -8  -1   6     3674.74     3510.00    193.42 o 
  -7  -1   6      419.67      400.68     55.26 o 
  -6  -1   6    13232.96    13127.96    260.29 o 
  -5  -1   6     3687.05     3792.86     88.58 o 
  -4  -1   6       42.72       67.69     21.96 o 
  -3  -1   6     2167.11     2085.08     52.79 o 
  -2  -1   6    12577.25    12807.51    199.83 o 
  -1  -1   6     2792.66     2746.75     59.57 o 
   0  -1   6     1690.07     1725.30     48.66 o 
   1  -1   6    17704.02    18062.28    243.32 o 
   2  -1   6     9663.25    10207.79    211.46 o 
   3  -1   6     3258.17     3061.77    139.41 o 
   5  -1   6     1736.10     1739.64     61.06 o 
   6  -1   6      155.26      154.49     27.23 o 
   7  -1   6      304.78      336.61     53.49 o 
   8  -1   6     1810.45     1624.89     77.49 o 
   9  -1   6     1307.67     1207.87    100.94 o 
  10  -1   6      166.34      218.71     53.20 o 
  11  -1   6      269.38      291.82     61.57 o 
  12  -1   6       85.07       66.41     43.48 o 
  13  -1   6       24.23       44.19     40.18 o 
  14  -1   6        3.12      -17.35     39.49 o 
  15  -1   6      183.19      184.96     61.42 o 
 -12   0   6     1807.58     2125.30    169.24 o 
 -11   0   6      510.24      443.89     81.64 o 
 -10   0   6     1650.02     1720.97    164.76 o 
  -9   0   6     5373.57     5339.59    557.56 o 
  -8   0   6     2231.15     2216.06    132.42 o 
  -7   0   6      295.91      316.26     46.01 o 
  -6   0   6    10030.83     9776.75    210.42 o 
  -5   0   6     1866.25     1834.72     79.46 o 
  -4   0   6      103.50       77.42     22.74 o 
  -3   0   6      474.17      547.69     33.44 o 
  -2   0   6     3284.58     3276.97     58.96 o 
  -1   0   6    10900.20    11547.44    212.87 o 
   0   0   6     1028.48     1209.05     40.99 o 
   1   0   6     3375.79     3587.20     70.93 o 
   2   0   6      237.67      129.88     40.02 o 
   3   0   6       64.18      133.02     24.88 o 
   4   0   6     7670.62     8026.86    257.41 o 
   6   0   6       63.03       37.59     26.44 o 
   8   0   6     1677.51     1561.68     75.84 o 
   9   0   6     1055.40     1018.21     75.28 o 
  10   0   6     1152.65     1161.74     84.33 o 
  11   0   6       71.48      103.10     44.28 o 
  12   0   6     1898.37     1841.13    128.04 o 
  13   0   6     2417.23     2401.80    147.83 o 
  14   0   6       41.68       43.43     49.38 o 
  15   0   6      172.11      250.89     69.38 o 
  16   0   6     2731.90     3194.82    193.09 o 
 -12   1   6     2290.17     2294.94    176.38 o 
 -11   1   6      416.85      426.93     67.67 o 
 -10   1   6     1228.61     1306.92    168.52 o 
  -9   1   6     1833.48     1957.02    144.48 o 
  -8   1   6     1685.59     1607.39    261.21 o 
  -7   1   6      371.82      408.09     64.15 o 
  -6   1   6      338.80      398.80     87.37 o 
  -5   1   6     1336.42     1300.71    116.38 o 
  -4   1   6       65.60       67.51     47.02 o 
  -3   1   6        2.18      -17.21     12.87 o 
  -2   1   6       12.61       16.90     13.92 o 
  -1   1   6      559.31      570.99     28.91 o 
   0   1   6     1135.69     1327.11     37.23 o 
   1   1   6     4022.78     4289.70     68.83 o 
   2   1   6    14652.01    15252.11    241.52 o 
   3   1   6     1490.71     1671.30    101.65 o 
   4   1   6     1927.17     2037.26     71.33 o 
   5   1   6     7598.41     7518.76    248.26 o 
   6   1   6     6332.77     6342.29    212.99 o 
   7   1   6        0.34      -36.54     27.10 o 
   8   1   6     4003.65     4168.16    195.71 o 
   9   1   6     7723.86     7675.17    204.54 o 
  10   1   6      155.38      161.55     39.18 o 
  11   1   6        1.58       21.78     34.36 o 
  12   1   6     2837.30     2790.24    160.71 o 
  13   1   6     4260.39     4200.34    204.71 o 
  14   1   6      532.65      538.27     87.85 o 
  15   1   6      692.23      630.13     98.74 o 
  16   1   6     2119.71     2090.87    185.30 o 
 -12   2   6      227.42      152.02     53.69 o 
 -11   2   6      252.12      251.00     58.39 o 
 -10   2   6       99.53       60.43     44.25 o 
  -9   2   6        8.92       16.01     33.40 o 
  -8   2   6      149.72      100.38     62.79 o 
  -7   2   6        1.27       43.93     35.29 o 
  -6   2   6      393.83      487.21     66.11 o 
  -5   2   6     1475.68     1530.40    107.10 o 
  -4   2   6     4248.84     4082.91     99.39 o 
  -3   2   6      123.29       99.65     29.85 o 
  -2   2   6     6137.21     6249.19    100.32 o 
  -1   2   6     3756.27     3735.45     97.20 o 
   0   2   6      121.99      106.05     17.46 o 
   1   2   6     1463.72     1392.53     40.67 o 
   2   2   6     6831.11     6511.51     97.48 o 
   3   2   6    17926.85    18554.17    286.34 o 
   4   2   6     7989.99     7876.33    177.83 o 
   5   2   6    19423.90    19754.96    300.63 o 
   6   2   6     3718.13     3465.90    105.62 o 
   7   2   6      781.00      824.98    163.27 o 
   8   2   6     2440.51     2682.26    152.77 o 
   9   2   6    13215.87    13684.80    471.82 o 
  10   2   6     6264.30     5890.80    182.23 o 
  11   2   6        3.83       31.64     29.69 o 
  12   2   6     4773.31     5177.38    231.25 o 
  13   2   6     5082.45     4908.43    230.41 o 
  14   2   6     1406.98     1347.23    140.07 o 
  15   2   6      457.63      401.86     86.77 o 
  16   2   6     1125.01      996.26    133.82 o 
 -11   3   6      164.56      148.82     52.19 o 
 -10   3   6      521.49      453.73     60.56 o 
  -9   3   6     1153.82     1268.11     90.30 o 
  -8   3   6     2421.26     2027.99    114.02 o 
  -7   3   6      123.52      113.75     32.92 o 
  -6   3   6     2556.89     2463.95    152.86 o 
  -5   3   6     4928.30     5157.73    146.92 o 
  -4   3   6      675.05      798.36     63.04 o 
  -3   3   6     1263.14     1302.95     56.36 o 
  -2   3   6     8402.63     7792.80    140.34 o 
  -1   3   6    22696.35    22574.47    245.86 o 
   0   3   6     2937.71     2742.08     80.10 o 
   1   3   6     2653.45     2382.98     55.63 o 
   2   3   6    18761.00    18340.95    191.83 o 
   3   3   6    11712.63    11905.39    178.94 o 
   4   3   6      395.28      347.28     25.72 o 
   5   3   6    17061.54    17032.59    237.42 o 
   6   3   6    13563.62    13131.46    220.45 o 
   7   3   6     1292.90     1449.51    104.26 o 
   8   3   6     4175.33     4122.54    135.93 o 
   9   3   6     7262.03     7277.91    435.72 o 
  10   3   6     2829.99     3002.74    126.38 o 
  11   3   6      747.44      881.78    182.30 o 
  12   3   6      369.44      399.47     62.71 o 
  13   3   6     1250.05     1167.04    130.49 o 
  14   3   6      477.64      545.99     95.46 o 
  15   3   6       90.76      132.43     64.40 o 
  16   3   6      257.69      169.60     71.41 o 
 -11   4   6     1443.23     1578.93    122.42 o 
 -10   4   6       80.92       93.72     38.08 o 
  -9   4   6     2740.01     2772.18    125.76 o 
  -8   4   6     2154.23     1999.72    101.22 o 
  -7   4   6      331.20      350.70     46.68 o 
  -6   4   6     2019.34     2142.55     96.49 o 
  -5   4   6     7180.81     7252.35    165.78 o 
  -4   4   6     1410.18     1336.98     73.73 o 
  -3   4   6       31.30      -18.78     16.82 o 
  -2   4   6    10544.97    10667.36    163.70 o 
  -1   4   6    13947.71    13921.34    196.26 o 
   0   4   6     1927.34     2030.44     46.95 o 
   1   4   6     2722.15     2815.42     57.59 o 
   2   4   6    17113.68    16328.40    238.32 o 
   3   4   6    10479.13    10686.83    126.60 o 
   4   4   6      142.30       89.12     18.71 o 
   5   4   6     8223.93     8057.96    120.57 o 
   6   4   6     7709.98     7706.38    153.15 o 
   7   4   6        4.14       22.03     19.63 o 
   8   4   6      599.95      654.06     37.00 o 
   9   4   6     3071.99     3033.04    154.84 o 
  10   4   6     1810.63     1724.60    151.51 o 
  11   4   6       69.05       57.93     39.66 o 
  12   4   6       16.55       20.25     32.81 o 
  13   4   6       22.31       32.95     39.88 o 
  14   4   6       36.89       34.24     47.62 o 
  15   4   6       67.42      -31.92     47.13 o 
  16   4   6       71.77       -9.01     50.86 o 
  17   4   6      169.56      204.04     81.12 o 
 -10   5   6       83.55       48.18     42.50 o 
  -9   5   6     1844.82     1877.61    110.41 o 
  -8   5   6     1796.41     1710.17    101.58 o 
  -7   5   6      172.95      150.75     37.01 o 
  -6   5   6     1941.77     1901.62     98.74 o 
  -5   5   6    11414.03    11121.06    221.08 o 
  -4   5   6     7907.62     7955.82    172.02 o 
  -3   5   6      316.16      284.66     37.70 o 
  -2   5   6     5863.31     5399.29    126.07 o 
  -1   5   6     5910.07     5902.18    133.80 o 
   0   5   6     2329.75     2166.00     59.16 o 
   1   5   6      275.98      283.62     20.94 o 
   2   5   6      559.59      596.79     26.71 o 
   3   5   6     2244.51     2253.47     66.22 o 
   4   5   6      329.94      355.87     43.37 o 
   5   5   6        8.07        8.77     15.27 o 
   6   5   6      193.45      246.29     27.48 o 
   7   5   6      212.07      217.04     26.45 o 
   8   5   6       30.04       53.73     25.34 o 
   9   5   6        7.88        0.66     19.38 o 
  10   5   6      280.21      375.23     81.46 o 
  11   5   6      295.94      338.47     59.29 o 
  12   5   6      120.28       50.14     41.81 o 
  13   5   6     1278.05     1074.79    105.52 o 
  14   5   6      525.41      556.96     83.48 o 
  15   5   6      146.73      203.05     71.99 o 
  16   5   6     1254.81     1364.41    167.58 o 
  17   5   6     1185.27     1290.61    164.06 o 
 -10   6   6        9.29        4.74     41.22 o 
  -9   6   6     1825.77     1972.20    116.67 o 
  -8   6   6     1490.76     1358.45     94.71 o 
  -7   6   6      516.22      575.96     59.29 o 
  -6   6   6      495.89      382.38     79.02 o 
  -5   6   6     1041.87     1001.37     69.91 o 
  -4   6   6      325.61      360.23     42.60 o 
  -3   6   6      198.58      188.23     33.43 o 
  -2   6   6      281.79      296.21     36.01 o 
  -1   6   6      115.94       83.25     28.13 o 
   0   6   6      572.01      595.92     39.17 o 
   1   6   6      311.79      364.96     28.89 o 
   2   6   6      434.17      447.86     26.90 o 
   3   6   6       92.62       72.68     16.52 o 
   4   6   6      116.96      129.16     26.04 o 
   5   6   6       70.82       84.07     23.39 o 
   6   6   6     2248.79     2215.71     52.38 o 
   7   6   6      233.12      248.73     35.94 o 
   8   6   6      192.60      162.07     24.71 o 
   9   6   6     1938.35     1941.71     77.54 o 
  10   6   6     5460.89     5291.87    105.16 o 
  11   6   6     1553.44     1718.30     83.80 o 
  12   6   6      456.68      539.34     75.74 o 
  13   6   6     4922.83     5343.38    205.15 o 
  14   6   6     1590.77     1560.18    132.82 o 
  15   6   6       82.85       40.26     55.30 o 
  16   6   6     2254.36     2338.59    221.50 o 
  17   6   6     1501.83     1579.52    187.99 o 
  -9   7   6        3.21       22.30     40.44 o 
  -8   7   6      301.01      309.42     51.74 o 
  -7   7   6       33.90       10.25     27.51 o 
  -6   7   6       29.84       15.75     25.04 o 
  -5   7   6       39.29       28.36     25.68 o 
  -4   7   6      237.52      303.69     42.06 o 
  -3   7   6     1102.67      931.07    100.32 o 
  -2   7   6      469.27      477.05     46.20 o 
  -1   7   6     1331.98     1441.85    125.31 o 
   0   7   6     1726.30     1766.95     62.94 o 
   1   7   6      230.61      262.28     29.61 o 
   2   7   6     4467.27     4226.57     92.07 o 
   3   7   6     2484.03     2354.22     56.82 o 
   4   7   6      681.02      646.71     36.24 o 
   5   7   6     4204.72     4182.56     89.87 o 
   6   7   6    16126.83    15668.29    244.74 o 
   7   7   6     2951.65     2909.54     69.97 o 
   8   7   6       84.02      101.04     28.43 o 
   9   7   6     1372.86     1489.58     58.82 o 
  10   7   6     9987.11     9868.57    182.90 o 
  11   7   6     2564.24     2475.87     81.48 o 
  12   7   6      918.91      838.10     74.88 o 
  13   7   6     3719.49     3999.85    141.77 o 
  14   7   6     2325.15     2253.05    162.88 o 
  15   7   6        0.58        6.86     80.21 o 
  16   7   6     1376.59     1291.87    171.45 o 
  17   7   6     1376.11     1523.22    187.51 o 
  -9   8   6      555.59      427.45     68.08 o 
  -8   8   6      800.43      853.30     86.02 o 
  -7   8   6      318.73      381.88     54.72 o 
  -6   8   6        5.66       22.72     27.89 o 
  -5   8   6     1299.19     1395.33    113.99 o 
  -4   8   6     3036.75     3164.15    109.60 o 
  -3   8   6      160.97      190.86     36.44 o 
  -2   8   6       99.52       87.13     27.80 o 
  -1   8   6     4857.36     4541.01    112.55 o 
   0   8   6     5850.66     5619.83    137.37 o 
   1   8   6      187.08      189.97     28.74 o 
   2   8   6     9659.28     9547.81    160.72 o 
   3   8   6    12014.91    11765.23    171.64 o 
   4   8   6     1329.53     1340.64     50.49 o 
   5   8   6     2159.96     2212.02     55.41 o 
   6   8   6    19214.68    18992.66    295.85 o 
   7   8   6     8254.61     7833.54    155.58 o 
   8   8   6      113.70      123.72     27.57 o 
   9   8   6     1380.23     1625.49     67.56 o 
  10   8   6     2865.52     2938.22     76.23 o 
  11   8   6     2902.18     2962.13     95.61 o 
  12   8   6      449.93      462.43     61.19 o 
  13   8   6     1796.71     1814.48    114.80 o 
  14   8   6      713.05      780.50     80.99 o 
  15   8   6       27.96      -57.28     52.30 o 
  16   8   6      108.36      152.74     72.18 o 
  17   8   6      881.65      835.02    143.25 o 
  -8   9   6     1740.10     1533.42    118.87 o 
  -7   9   6     1570.35     1651.13    104.73 o 
  -6   9   6       32.98       12.96     30.68 o 
  -5   9   6     1624.90     1469.02     93.37 o 
  -4   9   6     6853.75     7112.69    163.40 o 
  -3   9   6     2544.86     2425.96     98.06 o 
  -2   9   6     1989.86     2026.05     90.31 o 
  -1   9   6     4219.73     4494.37    116.97 o 
   0   9   6     6169.92     6064.54    135.78 o 
   1   9   6      698.80      677.48     52.91 o 
   2   9   6     7214.42     7144.64    127.44 o 
   3   9   6    11763.49    11022.09    298.26 o 
   4   9   6     2684.46     2637.29     62.81 o 
   5   9   6      509.08      586.02     38.31 o 
   6   9   6     2860.50     2769.87    100.83 o 
   7   9   6     3111.90     3186.68     87.81 o 
   8   9   6       12.31       41.22     25.65 o 
   9   9   6      688.80      694.88     48.85 o 
  10   9   6     1341.09     1474.41     83.19 o 
  11   9   6      627.21      575.58     53.99 o 
  12   9   6        3.89      -14.09     27.19 o 
  13   9   6      375.36      379.60     59.25 o 
  14   9   6      269.79      336.37     78.09 o 
  15   9   6       95.77       45.90     60.39 o 
  16   9   6       65.75       57.86     52.59 o 
  17   9   6        3.75      -27.98     61.71 o 
  -7  10   6     2025.50     2241.98    127.37 o 
  -6  10   6      114.25      102.37     36.64 o 
  -5  10   6     1558.28     1403.81    104.58 o 
  -4  10   6     5295.62     4956.09    137.72 o 
  -3  10   6     1320.97     1437.13     95.15 o 
  -2  10   6        1.31       -8.65     23.99 o 
  -1  10   6     4100.01     3873.14    112.07 o 
   0  10   6     2805.24     2778.20     95.55 o 
   1  10   6      142.52      114.38     30.25 o 
   2  10   6     1070.67     1082.93     71.91 o 
   3  10   6     3283.06     3376.61    135.16 o 
   4  10   6      613.00      626.77     56.03 o 
   5  10   6        0.05      -13.28     18.33 o 
   6  10   6        1.61      -14.51     19.89 o 
   7  10   6     2704.29     2780.45     85.92 o 
   8  10   6       47.83       87.83     33.30 o 
   9  10   6      135.55       89.01     33.25 o 
  10  10   6       15.18       -3.17     35.76 o 
  11  10   6       13.95      -38.96     23.00 o 
  12  10   6       46.20       11.18     30.72 o 
  13  10   6      696.60      815.36     66.25 o 
  14  10   6      383.17      422.82     67.71 o 
  15  10   6       78.19       62.66     47.60 o 
  16  10   6      102.97       81.39     51.65 o 
  17  10   6     1184.34     1369.46    253.02 o 
  -7  11   6     1337.51     1440.40    187.54 o 
  -6  11   6       27.10       -8.32     31.63 o 
  -5  11   6      401.61      404.36     62.38 o 
  -4  11   6      451.67      470.36     54.85 o 
  -3  11   6     1365.28     1267.30     90.59 o 
  -2  11   6        0.06       -3.66     25.74 o 
  -1  11   6      412.94      386.19     48.39 o 
   0  11   6      166.11      157.25     48.00 o 
   1  11   6       84.66       59.72     35.89 o 
   2  11   6     1279.18     1291.92     83.29 o 
   3  11   6       47.59       18.04     30.68 o 
   4  11   6       45.48       32.09     32.36 o 
   5  11   6      200.08      168.90     39.02 o 
   6  11   6      751.91      687.05     43.10 o 
   7  11   6     1884.34     2028.30    100.88 o 
   8  11   6      650.48      709.69     58.95 o 
   9  11   6      105.93       75.49     49.79 o 
  10  11   6     2135.15     2453.22    108.24 o 
  11  11   6     2353.35     2409.41     97.10 o 
  12  11   6      710.35      669.52     63.27 o 
  13  11   6     1055.71     1022.30    147.30 o 
  14  11   6     1608.56     1397.85    158.12 o 
  15  11   6      774.78      499.04    118.31 o 
  16  11   6      246.76      123.97     63.96 o 
  -6  12   6       57.59       30.00     39.63 o 
  -5  12   6       34.08       39.28     34.40 o 
  -4  12   6       59.35       44.16     33.78 o 
  -3  12   6        0.01       -5.20     26.75 o 
  -2  12   6      125.41       89.95     33.09 o 
  -1  12   6       17.95       28.54     30.54 o 
   0  12   6      787.81      765.78     63.95 o 
   1  12   6       28.31       29.55     28.67 o 
   2  12   6      424.36      555.90     69.61 o 
   3  12   6     1179.25     1108.97    106.37 o 
   4  12   6      842.97      885.06     69.22 o 
   5  12   6      417.11      501.85     55.84 o 
   6  12   6     2568.12     2806.57    135.98 o 
   7  12   6     3244.87     3275.12     90.75 o 
   8  12   6       35.21       36.40     32.59 o 
   9  12   6      348.78      350.67     47.90 o 
  10  12   6     3553.11     3670.36    207.37 o 
  11  12   6     3388.03     3424.88    117.48 o 
  12  12   6       75.93      112.22     38.83 o 
  13  12   6     2295.16     2359.56    134.42 o 
  14  12   6     3175.66     3123.47    137.83 o 
  15  12   6     1189.48      877.26    104.72 o 
  16  12   6        0.97      -73.33     58.63 o 
  -5  13   6       16.83        4.32     38.00 o 
  -4  13   6      381.54      341.25     62.91 o 
  -3  13   6      335.83      432.40     57.94 o 
  -2  13   6      126.31      150.81     48.25 o 
  -1  13   6     1979.61     2088.60    109.38 o 
   0  13   6     2471.34     2360.89    113.19 o 
   1  13   6     1062.12      877.94     91.64 o 
   2  13   6      817.79      912.85     91.66 o 
   3  13   6     5768.54     5959.91    191.58 o 
   4  13   6     2162.42     2239.41    109.23 o 
   5  13   6      167.19      109.38     41.80 o 
   6  13   6      666.60      683.71     79.93 o 
   7  13   6     7921.34     7644.61    185.56 o 
   8  13   6     2405.33     2543.07     86.50 o 
   9  13   6       80.84       80.31     52.32 o 
  10  13   6     3516.25     3681.73    155.14 o 
  11  13   6     2856.43     2886.89    109.84 o 
  12  13   6      149.49      154.95     44.25 o 
  13  13   6      635.84      690.89     64.89 o 
  14  13   6     1400.46     1392.81    106.31 o 
  15  13   6      732.05      544.12     72.90 o 
  16  13   6       24.30       51.87     71.35 o 
  -4  14   6     1303.29     1338.28    106.89 o 
  -3  14   6     1932.96     1915.84    111.84 o 
  -2  14   6       39.30       30.89     35.17 o 
  -1  14   6     1239.29     1162.44     87.14 o 
   0  14   6     4643.38     4614.50    144.36 o 
   1  14   6     1639.80     1613.37    195.98 o 
   2  14   6      401.64      402.58     67.09 o 
   3  14   6     2995.01     3000.90    152.75 o 
   4  14   6     2422.88     2543.25    149.01 o 
   5  14   6      686.57      761.81     73.20 o 
   6  14   6     1027.83     1157.81    123.76 o 
   7  14   6     2642.29     2539.09    147.35 o 
   8  14   6     2894.37     2844.60    127.24 o 
   9  14   6      393.81      431.84     48.98 o 
  10  14   6      884.23     1088.94     76.16 o 
  11  14   6     1194.86     1183.54    118.70 o 
  12  14   6      448.42      472.83     89.38 o 
  13  14   6      261.18      176.24     47.51 o 
  14  14   6      331.27      477.76     91.63 o 
  15  14   6      341.59      305.59     66.46 o 
  16  14   6       22.30        4.21     64.55 o 
  -3  15   6     1992.75     2022.16    140.81 o 
  -2  15   6      411.99      368.41     64.85 o 
  -1  15   6      845.81      789.99     76.86 o 
   0  15   6     3321.82     3033.42    174.18 o 
   1  15   6      887.42      853.39     94.61 o 
   2  15   6       35.37       14.27     41.14 o 
   3  15   6     1052.10      914.98    156.48 o 
   4  15   6     2734.22     2914.45    165.27 o 
   5  15   6      359.53      320.72     62.67 o 
   6  15   6      193.13      136.66     70.20 o 
   7  15   6      950.43      978.49     98.92 o 
   8  15   6       17.43       10.67     62.85 o 
   9  15   6      102.05      100.37     56.24 o 
  10  15   6      119.43      101.50     62.47 o 
  11  15   6      138.16      130.35     42.96 o 
  12  15   6        2.50      -62.18     37.78 o 
  13  15   6        0.54      -29.60     41.17 o 
  14  15   6       10.69      -34.36     46.73 o 
  15  15   6       74.09      165.63     75.42 o 
  -1  16   6       25.61       28.40     50.69 o 
   0  16   6      318.55      543.92    136.79 o 
   1  16   6      236.87      156.21     59.63 o 
   2  16   6        4.28        7.06     48.27 o 
   3  16   6        3.43       25.39     49.95 o 
   4  16   6      192.44      223.56     64.65 o 
   5  16   6       41.85      472.01    174.02 o 
   6  16   6       40.90       19.00     51.97 o 
   7  16   6       55.87      -82.47     47.64 o 
   8  16   6        3.60       -4.49     67.62 o 
   9  16   6        0.02        0.62    115.41 o 
  10  16   6       39.13      -38.08     53.11 o 
  11  16   6      674.70      692.40     95.09 o 
  12  16   6      372.84      333.33     78.19 o 
  13  16   6        2.07      -65.02     39.02 o 
  14  16   6      465.96      542.82     78.79 o 
   0  17   6       34.11       -0.26     49.33 o 
   1  17   6        4.38      -37.68     55.53 o 
   2  17   6       17.53       54.79    104.11 o 
   3  17   6        9.28       16.99     48.99 o 
   4  17   6      362.43      291.23     71.82 o 
   5  17   6      276.14      137.08    153.76 o 
   6  17   6       56.72      -16.89     56.95 o 
   7  17   6      943.42      931.36    104.23 o 
   8  17   6     1721.73     1319.78    405.65 o 
   9  17   6        0.38       12.24     82.04 o 
  10  17   6      607.98      492.68     81.69 o 
  11  17   6     1489.40     1364.48    123.05 o 
  12  17   6      467.98      714.14    151.20 o 
  13  17   6        2.88       62.52     65.56 o 
   2  18   6      180.43       75.15     61.11 o 
   3  18   6      189.24      187.79     71.93 o 
   4  18   6     1830.30     1715.24    181.09 o 
   5  18   6      505.76      380.22    150.05 o 
   6  18   6       10.42      -68.37     62.25 o 
   7  18   6     1327.67     1000.53    165.69 o 
   8  18   6     2281.54     2329.58    344.01 o 
   9  18   6      382.23      233.42    146.62 o 
  10  18   6      716.03      294.55    148.20 o 
  11  18   6     1471.64     1237.18    191.32 o 
  12  18   6      898.91     1210.77    124.91 o 
   6  19   6        2.93      -73.11     69.74 o 
   7  19   6      929.62      769.59     98.68 o 
   8  19   6     1153.72      501.95    298.75 o 
   9  19   6      281.14      179.94    193.14 o 
  -6 -15   7     1628.13     1638.56    326.72 o 
  -5 -15   7        9.46       72.60     76.36 o 
  -4 -15   7      797.77     1004.54    193.34 o 
  -3 -15   7      974.30     1060.41    193.43 o 
  -2 -15   7      510.71      638.91    148.85 o 
  -1 -15   7        0.20       77.54     90.45 o 
   0 -15   7      489.84      363.99    119.08 o 
   1 -15   7      603.53      627.98    139.21 o 
  -8 -14   7        0.64      -64.06     41.18 o 
  -7 -14   7      562.98      658.79    120.11 o 
  -6 -14   7      178.45      175.56     89.82 o 
  -5 -14   7        1.82       11.00     57.34 o 
  -4 -14   7        3.73       71.02     95.58 o 
  -3 -14   7       13.18       55.83     89.12 o 
  -2 -14   7        8.21      190.13    103.82 o 
  -1 -14   7        0.10      -34.79     66.27 o 
   0 -14   7        2.02      -45.50     69.19 o 
   1 -14   7       67.29       69.93     73.95 o 
   2 -14   7      177.45      179.66     91.39 o 
   3 -14   7      139.16      174.65     92.02 o 
  -9 -13   7       94.10       79.21     57.07 o 
  -8 -13   7        4.42       44.25     49.13 o 
  -7 -13   7        6.06      -52.35     68.69 o 
  -6 -13   7      145.71       36.52     73.94 o 
  -5 -13   7      658.25      715.94     95.90 o 
  -4 -13   7      204.65      273.73     70.68 o 
  -3 -13   7      762.24      853.03    164.32 o 
  -2 -13   7      747.40      709.81    147.20 o 
  -1 -13   7        3.44       59.97     75.97 o 
   0 -13   7      613.51      619.94    135.77 o 
   1 -13   7     1310.71     1484.95    182.84 o 
   2 -13   7      511.34      709.04    131.23 o 
   3 -13   7      141.21      182.54     84.61 o 
   4 -13   7     1893.49     2396.08    214.59 o 
   5 -13   7      584.82      405.40    101.16 o 
 -10 -12   7      227.36      264.49     67.03 o 
  -9 -12   7      350.99      247.48     66.70 o 
  -8 -12   7        1.28      -37.75     42.94 o 
  -7 -12   7      522.28      508.02     70.77 o 
  -6 -12   7     1856.68     2102.29    203.34 o 
  -5 -12   7      694.61      735.47    101.67 o 
  -4 -12   7      267.34      247.25     66.06 o 
  -3 -12   7     2155.07     2368.57    187.39 o 
  -2 -12   7     2639.61     2676.19    206.33 o 
  -1 -12   7      443.14      311.51    100.15 o 
   0 -12   7     1126.63     1200.12    165.36 o 
   1 -12   7     4024.14     4132.12    255.70 o 
   2 -12   7      653.27      491.12    106.37 o 
   3 -12   7      408.03      610.25    114.90 o 
   4 -12   7     2543.20     2150.93    191.77 o 
   5 -12   7     3042.23     2823.50    190.16 o 
   6 -12   7      189.09      134.56     67.94 o 
   7 -12   7      913.36     1078.02    122.14 o 
 -11 -11   7       30.30       51.49     51.21 o 
 -10 -11   7      969.27     1093.65     85.33 o 
  -9 -11   7     1573.29     1632.52     95.97 o 
  -8 -11   7        0.46       33.06     45.04 o 
  -7 -11   7     1191.57     1187.43     99.98 o 
  -6 -11   7     3087.93     3361.16    135.91 o 
  -5 -11   7     1177.66     1372.94     82.14 o 
  -4 -11   7      303.71      257.54     63.48 o 
  -3 -11   7     4742.86     4856.01    171.97 o 
  -2 -11   7     4424.10     4559.39    209.25 o 
  -1 -11   7      950.88      773.67    103.31 o 
   0 -11   7     1303.02     1327.42    168.21 o 
   1 -11   7     6205.46     6149.05    307.73 o 
   2 -11   7     1416.87     1661.73    172.59 o 
   3 -11   7      174.62      190.14     77.29 o 
   4 -11   7     2330.70     2279.88    167.42 o 
   5 -11   7     1921.92     1934.05    170.26 o 
   6 -11   7      296.53      177.60     68.86 o 
   7 -11   7      225.47      287.49     72.60 o 
   8 -11   7      814.66      832.86     96.01 o 
 -11 -10   7      232.83      154.60     59.66 o 
 -10 -10   7     2381.49     2464.11    141.09 o 
  -9 -10   7     1360.70     1563.92     94.48 o 
  -8 -10   7       13.66       16.03     36.83 o 
  -7 -10   7     1772.73     1879.09    122.60 o 
  -6 -10   7     3395.70     3195.34    318.24 o 
  -5 -10   7     4290.42     3929.62    122.23 o 
  -4 -10   7        1.57      -16.41     30.93 o 
  -3 -10   7     6487.47     6688.26    238.68 o 
  -2 -10   7     2056.56     2368.49    169.65 o 
  -1 -10   7     1100.41      968.12    110.54 o 
   0 -10   7      766.24      989.25    107.82 o 
   1 -10   7     4574.67     4415.60    245.58 o 
   2 -10   7     1662.55     1634.58    167.22 o 
   3 -10   7        0.14      -46.27     44.77 o 
   4 -10   7      193.42      275.25     75.40 o 
   5 -10   7      175.85      195.26     68.70 o 
   6 -10   7      134.62       56.90     51.97 o 
   7 -10   7       46.85       97.20     54.28 o 
   8 -10   7       17.64       42.24     46.90 o 
   9 -10   7        3.29       22.82     41.04 o 
 -12  -9   7      531.72      406.16     81.35 o 
 -11  -9   7      227.12      218.94     62.15 o 
 -10  -9   7     2025.75     2103.49    110.53 o 
  -9  -9   7     3084.82     3174.01    118.37 o 
  -8  -9   7      116.38      137.73     42.50 o 
  -7  -9   7     1555.62     1704.41    110.24 o 
  -6  -9   7     2585.02     2708.16     96.54 o 
  -5  -9   7      841.80     1002.09     73.93 o 
  -4  -9   7       69.34       17.02     29.79 o 
  -3  -9   7       47.78       66.29     28.22 o 
  -2  -9   7     2284.63     2256.61    161.99 o 
  -1  -9   7      916.36      975.80    104.84 o 
   0  -9   7        3.15       57.22     45.06 o 
   1  -9   7      163.51       95.64     68.19 o 
   2  -9   7       92.24      112.30     60.30 o 
   3  -9   7      138.31      114.71     58.19 o 
   4  -9   7      722.39      778.46    105.57 o 
   5  -9   7      782.86      999.42    113.74 o 
   6  -9   7      320.83      358.37     71.53 o 
   7  -9   7       11.99       31.32     31.33 o 
   8  -9   7      737.43      714.81     83.85 o 
   9  -9   7     1585.21     1619.69    102.18 o 
 -12  -8   7      799.93      632.53    179.34 o 
 -11  -8   7       21.20        9.12     57.57 o 
 -10  -8   7      721.38      737.96    143.25 o 
  -9  -8   7      403.95      523.26     60.99 o 
  -8  -8   7       81.15       61.59     36.15 o 
  -7  -8   7        5.47      -51.16     27.37 o 
  -6  -8   7       79.73       76.18     32.86 o 
  -5  -8   7       26.77       22.64     38.90 o 
  -4  -8   7        8.01       19.99     32.42 o 
  -3  -8   7      452.47      401.08     44.95 o 
  -2  -8   7       13.36       19.39     22.65 o 
  -1  -8   7     1226.71     1338.87    117.36 o 
   0  -8   7      406.32      399.52     67.70 o 
   1  -8   7     2331.37     2329.14    131.69 o 
   2  -8   7      858.81      909.36    116.08 o 
   3  -8   7       29.45      -12.21     41.26 o 
   4  -8   7      532.65      454.57     82.54 o 
   5  -8   7     3500.44     3593.37    180.77 o 
   6  -8   7     1669.79     1690.23    116.39 o 
   7  -8   7      186.19      216.54     54.13 o 
   8  -8   7     3054.27     3518.49    157.11 o 
   9  -8   7     1935.26     1864.11    104.84 o 
 -12  -7   7       90.44       37.34     67.87 o 
 -11  -7   7       18.55       10.19     64.17 o 
 -10  -7   7        9.98      -40.55     48.50 o 
  -9  -7   7      580.58      707.32     73.94 o 
  -8  -7   7      444.34      490.41     54.77 o 
  -7  -7   7      133.82       94.08     35.99 o 
  -6  -7   7      260.62      242.06     40.88 o 
  -5  -7   7     3064.74     2988.80     97.55 o 
  -4  -7   7      604.26      661.56     42.84 o 
  -3  -7   7     2239.89     2190.79     75.06 o 
  -2  -7   7     2946.69     3173.23    147.28 o 
  -1  -7   7     1762.34     2003.43    125.40 o 
   0  -7   7     1411.45     1561.87    143.39 o 
   1  -7   7     5009.43     5063.93    301.52 o 
   2  -7   7     5563.50     5520.93    184.69 o 
   3  -7   7     1219.45     1043.72    115.85 o 
   4  -7   7      569.78      617.82     87.38 o 
   5  -7   7     8524.45     7742.74    276.18 o 
   6  -7   7     6194.21     6015.38    227.49 o 
   7  -7   7        8.33      -30.57     30.46 o 
   8  -7   7     1784.74     1954.24    113.83 o 
   9  -7   7     2192.42     2292.81    116.70 o 
  10  -7   7     1068.65     1152.28     82.73 o 
  11  -7   7      260.48      288.58     48.85 o 
 -12  -6   7      459.01      269.20     65.62 o 
 -11  -6   7      351.11      207.36     63.85 o 
 -10  -6   7     1315.30     1099.01    115.62 o 
  -9  -6   7     4115.41     4119.88    188.38 o 
  -8  -6   7     1879.01     1815.04    108.46 o 
  -7  -6   7      177.99      144.35     37.83 o 
  -6  -6   7     1844.51     1982.11     89.07 o 
  -5  -6   7     6101.27     6025.08    138.50 o 
  -4  -6   7     1536.56     1465.30     60.33 o 
  -3  -6   7     2374.22     2278.85     66.97 o 
  -2  -6   7    11585.97    11432.47    165.97 o 
  -1  -6   7     1413.68     1420.17     65.43 o 
   0  -6   7     1102.64     1242.15     75.73 o 
   1  -6   7     5241.82     4888.49    168.71 o 
   2  -6   7     7904.88     7625.19    505.75 o 
   3  -6   7      582.64      621.63     87.64 o 
   4  -6   7      623.63      677.56     84.83 o 
   5  -6   7     5616.72     5166.02    207.19 o 
   6  -6   7     3614.87     3452.46    111.68 o 
   7  -6   7       45.50       32.31     34.21 o 
   8  -6   7     2158.50     2189.52    117.32 o 
   9  -6   7     3351.78     3741.33    154.02 o 
  10  -6   7      447.03      440.93     62.42 o 
  11  -6   7      377.00      579.28     68.57 o 
  12  -6   7      625.32      697.42     71.63 o 
 -12  -5   7     1952.38     1590.08    264.50 o 
 -11  -5   7      178.88      136.16     64.70 o 
 -10  -5   7      708.83      782.38     99.23 o 
  -9  -5   7     3216.29     3064.13    195.12 o 
  -8  -5   7     2300.90     2352.06    121.54 o 
  -7  -5   7       29.88       22.41     35.44 o 
  -6  -5   7     1767.56     1904.07     85.48 o 
  -5  -5   7     7345.81     7810.79    162.10 o 
  -4  -5   7     4794.16     5087.39    109.78 o 
  -3  -5   7     2835.48     2772.80     76.00 o 
  -2  -5   7     9052.19     9083.90    191.58 o 
  -1  -5   7     8686.53     8556.20    142.03 o 
   0  -5   7      143.32      139.06     22.76 o 
   1  -5   7     5237.80     5269.01    136.07 o 
   2  -5   7     6440.21     6416.60    265.14 o 
   4  -5   7      433.33      461.74     50.75 o 
   5  -5   7     1165.48     1328.26     74.51 o 
   6  -5   7      725.16      719.18     77.60 o 
   7  -5   7       49.72       85.50     37.81 o 
   8  -5   7      330.29      297.45     52.88 o 
   9  -5   7      131.73      140.28     43.92 o 
  10  -5   7      391.15      447.19     64.01 o 
  11  -5   7      383.54      591.48     73.29 o 
  12  -5   7       20.59       25.94     34.98 o 
  13  -5   7      259.61      212.97     48.59 o 
 -11  -4   7      635.84      432.64    141.89 o 
 -10  -4   7      393.30      441.50     62.33 o 
  -9  -4   7     3315.80     3246.70    133.31 o 
  -8  -4   7     3120.60     3033.37    124.92 o 
  -7  -4   7      765.63      778.61     57.57 o 
  -6  -4   7     3565.37     3444.53    100.86 o 
  -5  -4   7     7072.41     7240.03    152.70 o 
  -4  -4   7     3006.26     2850.33     79.70 o 
  -3  -4   7        2.12       32.29     21.27 o 
  -2  -4   7     1873.35     1797.10     59.15 o 
  -1  -4   7      276.62      296.32     28.54 o 
   0  -4   7        9.26       30.48     26.84 o 
   1  -4   7       36.45       28.91     22.21 o 
   2  -4   7        1.50      -15.63     25.62 o 
   3  -4   7       10.91       -3.23     39.42 o 
   5  -4   7        7.35       28.45     37.39 o 
   6  -4   7      468.94      390.71     61.95 o 
   7  -4   7      204.90      274.51     49.62 o 
   8  -4   7      225.84      112.13     44.15 o 
   9  -4   7      217.75      167.35     44.30 o 
  10  -4   7      409.99      517.68     69.74 o 
  11  -4   7        6.73      104.15     40.19 o 
  12  -4   7     1453.78     1706.58    112.02 o 
  13  -4   7     1749.63     1968.80    121.17 o 
  14  -4   7      280.87      322.02     64.48 o 
 -12  -3   7      984.06      702.90     77.91 o 
 -11  -3   7      603.10      539.70     67.65 o 
 -10  -3   7      206.50      194.59     50.28 o 
  -9  -3   7     1836.76     1895.86    115.96 o 
  -8  -3   7      408.78      437.51     58.75 o 
  -7  -3   7       66.95       57.87     31.54 o 
  -6  -3   7        6.83      -29.28     21.76 o 
  -5  -3   7      891.02      853.54     51.09 o 
  -4  -3   7      745.90      737.63     46.19 o 
  -3  -3   7      158.40      186.26     36.57 o 
  -2  -3   7      141.87      110.65     17.18 o 
  -1  -3   7       19.59       20.40     16.22 o 
   0  -3   7      534.31      478.29     32.82 o 
   1  -3   7      930.97      941.50     44.18 o 
   2  -3   7      332.51      342.32     40.99 o 
   3  -3   7     1451.29     1275.49     86.73 o 
   5  -3   7     2093.47     1977.30    115.88 o 
   6  -3   7     4513.41     4447.50    178.40 o 
   7  -3   7       84.64        5.13     31.07 o 
   8  -3   7      716.52      772.14     79.61 o 
   9  -3   7     7768.36     7921.33    261.39 o 
  10  -3   7     3226.99     3237.44    152.12 o 
  11  -3   7      209.88      289.95     59.11 o 
  12  -3   7     1512.79     1304.62    114.87 o 
  13  -3   7     4537.44     4517.77    197.96 o 
  14  -3   7      708.99      712.37     93.76 o 
 -12  -2   7      173.16      171.78     66.28 o 
 -11  -2   7       18.61       16.97     41.65 o 
 -10  -2   7      262.08      186.93     49.50 o 
  -9  -2   7       67.13       20.88     34.98 o 
  -8  -2   7        0.99       14.27     31.93 o 
  -7  -2   7       32.77       27.17     35.28 o 
  -6  -2   7      387.96      432.73     39.70 o 
  -5  -2   7      184.08      196.00     29.25 o 
  -4  -2   7      481.27      586.95     64.08 o 
  -3  -2   7      182.66      160.69     44.47 o 
  -2  -2   7     4170.38     4256.36    112.09 o 
  -1  -2   7     3639.00     3547.04     61.77 o 
   0  -2   7      215.38      269.90     22.13 o 
   1  -2   7     1318.18     1365.61     50.81 o 
   2  -2   7    11126.90    10699.85    208.06 o 
   3  -2   7     9508.30     9051.77    301.04 o 
   6  -2   7    11392.95    10960.01    329.76 o 
   7  -2   7     9231.04     9516.79    299.07 o 
   8  -2   7     1111.01     1207.12    101.69 o 
   9  -2   7     7084.32     6994.67    245.18 o 
  10  -2   7     4738.48     4660.43    193.48 o 
  11  -2   7      212.85      261.59     61.69 o 
  12  -2   7     1536.92     1521.52    113.17 o 
  13  -2   7     2844.07     2913.24    159.40 o 
  14  -2   7     1078.77     1175.26    118.76 o 
  15  -2   7      181.58      197.45     64.53 o 
 -12  -1   7      178.74      185.28     67.49 o 
 -11  -1   7      334.53      368.83    120.07 o 
 -10  -1   7        4.32       28.22     50.22 o 
  -9  -1   7      191.63      207.51     47.98 o 
  -8  -1   7     1736.42     1972.22    130.71 o 
  -7  -1   7      666.96      776.71     69.04 o 
  -6  -1   7     2089.49     1905.41    181.59 o 
  -5  -1   7     3376.49     3571.38     91.14 o 
  -4  -1   7     2425.26     2256.13     65.42 o 
  -3  -1   7      130.67      146.82     24.12 o 
  -2  -1   7     7021.75     7384.77    121.00 o 
  -1  -1   7    20393.63    20499.79    260.92 o 
   0  -1   7     5980.15     5994.36     88.99 o 
   1  -1   7     1601.02     1616.00     49.17 o 
   2  -1   7    25630.07    26832.34    400.86 o 
   3  -1   7    13350.57    12869.39    245.00 o 
   4  -1   7      879.92     1004.14     95.24 o 
   7  -1   7     4003.25     3912.83    168.40 o 
   8  -1   7      275.13      317.93     59.58 o 
   9  -1   7     3583.32     3585.55    165.48 o 
  10  -1   7     2282.14     2173.09    132.09 o 
  11  -1   7       18.18       20.98     39.91 o 
  12  -1   7      702.15      658.91     91.14 o 
  13  -1   7     1373.41     1630.44    140.28 o 
  14  -1   7      742.60      570.56     87.94 o 
  15  -1   7       39.29       27.74     44.60 o 
 -12   0   7      976.55      931.45    121.79 o 
 -11   0   7     1053.39      834.21    164.83 o 
 -10   0   7       20.20       56.03     47.51 o 
  -9   0   7     1989.22     2079.20    155.86 o 
  -8   0   7     4893.06     4914.17    153.86 o 
  -7   0   7     1385.94     1563.77    107.82 o 
  -6   0   7      441.82      440.72     54.84 o 
  -5   0   7     9668.00     9682.69    253.67 o 
  -4   0   7     7972.66     8099.88    136.43 o 
  -3   0   7     1694.87     1740.13     50.61 o 
  -2   0   7     5932.85     5930.23     89.32 o 
  -1   0   7    20349.16    20957.60    296.24 o 
   0   0   7     4937.87     4698.06     85.09 o 
   1   0   7     1624.88     1560.36     47.45 o 
   2   0   7     8155.88     7707.99    144.06 o 
   3   0   7    14437.11    15690.08    308.43 o 
   4   0   7     2430.93     2416.42    132.83 o 
   5   0   7     1051.64      897.22     91.20 o 
   8   0   7     1199.45     1137.44    105.23 o 
   9   0   7       46.91       12.23     33.83 o 
  10   0   7     1416.87     1672.94    118.39 o 
  11   0   7       31.11       -2.73     36.18 o 
  12   0   7       28.45      -30.17     38.46 o 
  13   0   7      112.32       89.54     50.72 o 
  14   0   7      205.46      252.83     66.65 o 
  15   0   7        0.09      -50.29     40.21 o 
  16   0   7        0.15       14.38     50.68 o 
 -11   1   7     2534.09     2496.81    158.04 o 
 -10   1   7      733.87      645.05     95.94 o 
  -9   1   7     1997.70     1889.50    147.80 o 
  -8   1   7     5796.89     5530.36    214.83 o 
  -7   1   7     3982.94     3947.11    170.03 o 
  -6   1   7       31.19       -0.02     25.59 o 
  -5   1   7     9664.31     9607.63    208.31 o 
  -4   1   7     4227.30     4341.79    107.33 o 
  -3   1   7      267.79      276.18     24.80 o 
  -2   1   7      923.14     1023.54     42.48 o 
  -1   1   7     2469.09     2198.60     48.96 o 
   0   1   7     1360.02     1483.15     73.29 o 
   1   1   7      330.53      355.07     31.21 o 
   2   1   7     3597.05     3646.09     67.56 o 
   3   1   7      696.13      660.84     39.78 o 
   4   1   7     1560.91     1607.01     67.82 o 
   5   1   7      129.56      170.11     47.22 o 
   6   1   7     1143.58     1048.62     99.71 o 
   9   1   7      307.03      262.56     58.13 o 
  10   1   7      267.64      224.00     59.07 o 
  11   1   7      926.68      863.82    102.87 o 
  12   1   7       26.17       45.66     42.86 o 
  13   1   7      942.25     1101.32    121.11 o 
  14   1   7      894.98      818.17    107.64 o 
  15   1   7       29.46       10.35     43.78 o 
  16   1   7      163.35      244.35     73.38 o 
 -11   2   7     2363.82     2327.98    153.51 o 
 -10   2   7      944.38      871.98     82.56 o 
  -9   2   7      916.42      983.37     91.01 o 
  -8   2   7     2047.95     2002.18    122.58 o 
  -7   2   7      891.61      945.19     93.05 o 
  -6   2   7        9.29      -27.30     22.76 o 
  -5   2   7       14.63       -5.76     20.27 o 
  -4   2   7      658.49      719.27     50.54 o 
  -3   2   7        5.99      -18.42     18.61 o 
  -2   2   7     1363.19     1220.07     44.20 o 
  -1   2   7      332.67      453.58     28.61 o 
   0   2   7        0.26       -3.49     10.56 o 
   1   2   7     1464.66     1688.96     44.19 o 
   2   2   7       79.17       47.79     19.69 o 
   3   2   7        0.99      -13.31     12.65 o 
   4   2   7      171.98      225.49     35.98 o 
   5   2   7      174.35      183.65     31.15 o 
   6   2   7      179.63      191.83     28.64 o 
   7   2   7     1723.71     2135.97    137.82 o 
   9   2   7     5053.89     5304.74    225.52 o 
  10   2   7     8510.09     8705.67    313.68 o 
  11   2   7       38.76       30.34     38.04 o 
  12   2   7      370.78      321.80     73.96 o 
  13   2   7     2304.30     2158.60    150.94 o 
  14   2   7     2669.00     2688.42    172.83 o 
  15   2   7      201.42      111.39     61.52 o 
  16   2   7      500.05      526.93    102.26 o 
 -11   3   7      249.60      386.11     70.75 o 
 -10   3   7       33.31      -33.00     31.49 o 
  -9   3   7       46.58       26.94     33.19 o 
  -8   3   7      108.59       72.68     33.70 o 
  -7   3   7       27.80       73.25     32.21 o 
  -6   3   7      167.38      170.54     39.97 o 
  -5   3   7       52.80       81.65     32.35 o 
  -4   3   7      214.41      242.45     33.66 o 
  -3   3   7     3066.24     3265.99    145.58 o 
  -2   3   7       38.66      221.22     31.81 o 
  -1   3   7     2984.14     2998.89     66.67 o 
   0   3   7      432.30      439.78     28.12 o 
   1   3   7       11.89       12.83     12.04 o 
   2   3   7     4219.01     4404.93     68.68 o 
   3   3   7     9171.42     8996.37    144.34 o 
   4   3   7     1076.92      965.44     39.52 o 
   5   3   7      915.63      876.41     55.94 o 
   6   3   7     6711.24     6879.59    131.90 o 
   7   3   7     9413.52     9161.57    161.10 o 
   8   3   7     1879.55     2173.64    137.20 o 
   9   3   7     5150.37     5300.30    164.85 o 
  10   3   7     8597.01     9279.55    334.92 o 
  11   3   7     2662.04     2674.96    164.87 o 
  12   3   7      331.42      247.66     67.37 o 
  13   3   7     3418.61     3317.86    191.91 o 
  14   3   7     5718.86     5707.96    269.31 o 
  15   3   7      515.38      519.78     99.45 o 
  16   3   7      468.44      574.54    105.63 o 
 -10   4   7       20.24       51.24     44.47 o 
  -9   4   7      302.16      287.86     50.33 o 
  -8   4   7      214.95      214.19     45.08 o 
  -7   4   7     1192.33     1298.44     87.72 o 
  -6   4   7      140.77      166.02     36.21 o 
  -5   4   7      866.41      898.50     77.91 o 
  -4   4   7     4264.20     4362.57    121.57 o 
  -3   4   7     3532.13     3315.64    113.43 o 
  -2   4   7      640.26      594.34     40.69 o 
  -1   4   7    13107.69    12852.64    190.20 o 
   0   4   7    17485.90    16874.56    186.07 o 
   1   4   7      314.51      269.65     21.44 o 
   2   4   7      584.26      539.90     39.80 o 
   3   4   7    13459.86    13499.76    182.59 o 
   4   4   7     7708.01     7612.15    110.26 o 
   5   4   7      168.46      217.17     23.56 o 
   6   4   7     6872.42     6760.66    118.51 o 
   7   4   7     6691.78     6084.39    132.04 o 
   8   4   7     1673.34     1804.95     63.70 o 
   9   4   7     1474.14     1593.83    138.79 o 
  10   4   7     6684.92     6856.82    205.75 o 
  11   4   7     4979.91     5104.86    178.83 o 
  12   4   7      146.06      132.98     59.99 o 
  13   4   7     1735.72     1617.04    158.11 o 
  14   4   7     2343.83     1910.06    177.61 o 
  15   4   7      703.01      674.09    114.58 o 
  16   4   7      202.75      302.50     87.28 o 
  17   4   7      420.77      344.55     93.10 o 
 -10   5   7      706.45      759.24     89.50 o 
  -9   5   7       56.83       77.85     38.49 o 
  -8   5   7     2027.72     1937.45    111.77 o 
  -7   5   7     3047.19     3243.02    132.30 o 
  -6   5   7      204.65      189.63     39.35 o 
  -5   5   7     2166.63     2161.87     98.47 o 
  -4   5   7     5322.86     4806.36    131.21 o 
  -3   5   7     1929.06     1834.34     84.27 o 
  -2   5   7        1.69       -8.80     17.26 o 
  -1   5   7    11898.89    11550.87    179.24 o 
   0   5   7    14894.84    15053.36    214.19 o 
   1   5   7     4795.74     4880.88    146.96 o 
   2   5   7     3729.24     3645.16     54.72 o 
   3   5   7    16536.46    16749.40    203.08 o 
   4   5   7     8262.45     7921.33    198.41 o 
   5   5   7       48.38        7.02     16.45 o 
   6   5   7     2665.65     2519.03     82.26 o 
   7   5   7     8323.83     8294.34    142.61 o 
   8   5   7     1280.73     1219.80     67.34 o 
   9   5   7      665.01      669.68     45.45 o 
  10   5   7     2885.61     2966.54    104.46 o 
  11   5   7     1342.61     1332.15    198.73 o 
  12   5   7      117.07       13.12     50.29 o 
  13   5   7       50.75       -0.21     45.48 o 
  14   5   7      226.16      254.13     81.12 o 
  15   5   7       68.28       74.54     55.20 o 
  16   5   7       10.01      192.15     76.24 o 
  17   5   7        0.00       90.96     69.27 o 
  -9   6   7       38.30       19.96     56.68 o 
  -8   6   7     1919.57     1965.48    115.25 o 
  -7   6   7     2769.66     2811.84    124.90 o 
  -6   6   7      924.02      989.83     77.05 o 
  -5   6   7     2346.21     2368.75    105.47 o 
  -4   6   7    12724.84    12383.49    241.70 o 
  -3   6   7     4651.81     4602.15    132.00 o 
  -2   6   7      303.12      292.02     39.24 o 
  -1   6   7     5099.95     5135.55    107.36 o 
   0   6   7     9983.00     9956.82    162.47 o 
   1   6   7     2340.60     2103.96     90.18 o 
   2   6   7        1.26       -1.15     12.25 o 
   3   6   7     5258.98     5195.30     77.45 o 
   4   6   7     1348.14     1385.92     49.59 o 
   5   6   7       47.19       39.86     26.63 o 
   6   6   7      144.48       86.27     20.45 o 
   7   6   7       39.91       75.98     26.26 o 
   8   6   7       22.84       35.46     22.68 o 
   9   6   7       51.79       34.90     25.80 o 
  10   6   7        2.69       20.43     22.95 o 
  11   6   7       11.76       31.66     32.68 o 
  12   6   7        0.03      -38.30     30.06 o 
  13   6   7        2.35       11.25     47.38 o 
  14   6   7       67.78       32.78     55.63 o 
  15   6   7      428.21      409.11     97.57 o 
  16   6   7        6.06      -61.08     53.84 o 
  17   6   7      388.27      369.80    104.17 o 
  -9   7   7       65.99       23.33     42.72 o 
  -8   7   7     1781.21     1777.03    110.93 o 
  -7   7   7     2342.92     2284.72    129.54 o 
  -6   7   7      121.15       93.20     35.91 o 
  -5   7   7     1398.43     1395.55     89.05 o 
  -4   7   7      978.48      964.27     72.04 o 
  -3   7   7     2494.63     2560.74    102.09 o 
  -2   7   7      112.83       67.12     29.96 o 
  -1   7   7      273.47      285.92     39.07 o 
   0   7   7     2377.90     2388.25     66.67 o 
   1   7   7     1728.90     1675.49     61.07 o 
   2   7   7      360.98      395.73     25.48 o 
   3   7   7        3.86       -5.67     14.68 o 
   4   7   7      283.83      262.96     24.51 o 
   5   7   7      275.57      346.87     33.59 o 
   6   7   7      198.53      187.03     39.15 o 
   7   7   7      771.38      746.27     42.24 o 
   8   7   7      547.26      554.50     60.44 o 
   9   7   7       80.76      100.91     22.86 o 
  10   7   7     3135.63     3131.01     83.05 o 
  11   7   7     3642.62     3782.51     91.05 o 
  12   7   7       95.88       46.03     40.36 o 
  13   7   7       87.25       89.46     49.74 o 
  14   7   7     3441.81     3818.65    232.30 o 
  16   7   7       56.89       36.81     63.60 o 
  17   7   7     1055.60      988.28    156.82 o 
  -8   8   7      731.81      711.63     86.20 o 
  -7   8   7      941.11     1051.06     86.29 o 
  -6   8   7      173.27      176.19     49.41 o 
  -5   8   7       17.53       -3.86     27.03 o 
  -4   8   7       98.16      104.92     34.69 o 
  -3   8   7      171.37      131.03     35.09 o 
  -2   8   7      106.43       63.43     29.33 o 
  -1   8   7     1189.88     1061.17     68.51 o 
   0   8   7      101.70       72.49     26.59 o 
   1   8   7       25.00       15.80     20.02 o 
   2   8   7       89.45       70.39     24.29 o 
   3   8   7      546.56      532.96     32.72 o 
   4   8   7     5849.93     5799.32    101.53 o 
   5   8   7      712.57      777.96     42.37 o 
   6   8   7     1214.51     1342.26    105.04 o 
   7   8   7     9212.50     8849.02    170.61 o 
   8   8   7     4730.88     4864.00    105.98 o 
   9   8   7        4.95        6.99     29.55 o 
  10   8   7     3487.32     3533.24     89.94 o 
  11   8   7     4693.40     4631.77    123.96 o 
  12   8   7     1424.65     1425.13     74.75 o 
  13   8   7      786.18      894.62     92.26 o 
  14   8   7     2344.39     2249.25    130.70 o 
  15   8   7     2032.81     2326.36    219.86 o 
  16   8   7        1.01      109.01     72.24 o 
  17   8   7      862.02      914.19    158.56 o 
  -8   9   7      215.29      259.65     59.90 o 
  -7   9   7      140.53      148.93     44.41 o 
  -6   9   7      334.61      520.04     79.21 o 
  -5   9   7        6.91       12.39     28.50 o 
  -4   9   7     1759.30     1758.44    102.40 o 
  -3   9   7     1831.03     1775.48     91.98 o 
  -2   9   7     1309.62     1326.73     77.15 o 
  -1   9   7      628.09      608.92     53.64 o 
   0   9   7     2826.60     2607.75     87.54 o 
   1   9   7     2706.74     2674.43     89.73 o 
   2   9   7      519.29      467.56     40.02 o 
   3   9   7     4616.04     4513.91    106.63 o 
   4   9   7     5700.37     5840.28    105.04 o 
   5   9   7      522.57      564.97     37.89 o 
   6   9   7     1883.71     1968.92     65.64 o 
   7   9   7     9328.17     9578.33    165.78 o 
   8   9   7     5699.15     5959.11    204.63 o 
   9   9   7      430.72      444.00     42.22 o 
  10   9   7     2050.83     2150.92     74.37 o 
  11   9   7     5181.76     5073.11    172.95 o 
  12   9   7     1031.66     1152.59     73.76 o 
  13   9   7      495.66      374.90     65.71 o 
  14   9   7     2276.44     2428.52    138.65 o 
  15   9   7     1013.96     1028.58    211.82 o 
  16   9   7      163.22      305.53     76.52 o 
  17   9   7      471.80      361.76    108.29 o 
  -7  10   7     1549.26     1607.07    112.60 o 
  -6  10   7     2776.84     2789.54    124.12 o 
  -5  10   7      101.72      119.59     38.03 o 
  -4  10   7     1342.94     1271.82     83.44 o 
  -3  10   7     5670.83     5627.70    163.35 o 
  -2  10   7      547.74      475.77     49.89 o 
  -1  10   7      382.80      353.96     44.86 o 
   0  10   7     3478.09     3588.90    141.70 o 
   1  10   7     2504.17     2479.02    100.10 o 
   2  10   7       69.25       61.80     24.61 o 
   3  10   7     4440.07     4361.62    109.31 o 
   4  10   7     7553.44     7748.77    168.13 o 
   5  10   7     1126.67     1188.84     58.75 o 
   6  10   7      399.46      427.84     37.41 o 
   7  10   7     3608.78     3896.82    108.78 o 
   8  10   7     6202.91     6303.66    146.55 o 
   9  10   7      191.90      153.61     36.83 o 
  10  10   7     2032.12     2017.06     90.47 o 
  11  10   7     2187.44     2244.73    142.07 o 
  12  10   7     1250.44     1287.99     81.73 o 
  13  10   7       56.11       15.28     31.57 o 
  14  10   7      768.16      872.05    130.03 o 
  15  10   7      698.07      923.68     94.19 o 
  16  10   7       14.13       -6.13     53.75 o 
  17  10   7       11.18       46.88     58.68 o 
  -6  11   7     1996.99     2122.26    128.85 o 
  -5  11   7      181.67      162.73     42.24 o 
  -4  11   7     1224.33     1232.72     85.37 o 
  -3  11   7     3543.25     3182.37    122.23 o 
  -2  11   7     1871.80     1791.38    111.82 o 
  -1  11   7      665.02      596.28     58.34 o 
   0  11   7     4199.23     4304.03    176.17 o 
   1  11   7     2345.93     2541.70    101.71 o 
   2  11   7        2.42      -47.26     23.63 o 
   3  11   7     2091.66     2018.44     98.05 o 
   4  11   7     4118.25     3989.01    118.83 o 
   5  11   7      986.55     1051.12     72.35 o 
   6  11   7        0.08        6.97     20.22 o 
   7  11   7       16.29       -6.52     25.39 o 
   8  11   7     2462.79     2146.48    155.81 o 
   9  11   7      212.62      216.15     43.62 o 
  10  11   7      189.16      207.58     40.91 o 
  11  11   7      427.12      424.15     51.82 o 
  12  11   7      171.84      214.37     52.51 o 
  13  11   7        8.93       44.46     41.20 o 
  14  11   7        0.18      -46.23     37.21 o 
  15  11   7      288.14      218.18     78.08 o 
  16  11   7        4.71       32.82    107.63 o 
  17  11   7        4.66      -10.67     86.09 o 
  -5  12   7       19.59       28.58     73.49 o 
  -4  12   7      452.50      443.16     57.60 o 
  -3  12   7     1663.59     1704.69    114.46 o 
  -2  12   7     1284.69     1305.71     87.18 o 
  -1  12   7       12.40        5.80     29.60 o 
   0  12   7     1463.47     1561.19     93.16 o 
   1  12   7     1342.88     1261.56     80.10 o 
   2  12   7      328.55      354.30     51.78 o 
   3  12   7        0.30       19.18     35.96 o 
   4  12   7      347.42      457.65     56.37 o 
   5  12   7       55.73        9.87     32.21 o 
   6  12   7       12.28       23.78     28.69 o 
   7  12   7        0.28      -10.47     34.55 o 
   8  12   7       72.89       86.39     34.38 o 
   9  12   7      206.89      336.05     64.31 o 
  10  12   7       23.72       -6.70     33.96 o 
  11  12   7      877.24      973.97     74.23 o 
  12  12   7      404.76      304.67     49.49 o 
  13  12   7      188.74      169.78     54.35 o 
  14  12   7      407.48      392.57     64.45 o 
  15  12   7     1196.93      768.23    164.76 o 
  16  12   7      484.60      219.47    186.42 o 
  -4  13   7        4.44        1.80     38.52 o 
  -3  13   7      428.31      423.61     57.78 o 
  -2  13   7      530.59      608.83     65.44 o 
  -1  13   7       16.38       64.98     35.92 o 
   0  13   7       19.08       13.40     31.45 o 
   1  13   7       21.97      -11.93     29.82 o 
   2  13   7        0.39      -11.39     35.75 o 
   3  13   7      114.32       60.52     41.48 o 
   4  13   7     1211.79     1192.74     83.62 o 
   5  13   7     1872.44     1973.38    106.41 o 
   6  13   7       93.31       88.81     39.79 o 
   7  13   7     1438.88     1273.55     89.02 o 
   8  13   7     2999.24     3139.82    152.69 o 
   9  13   7       65.64       37.18     41.03 o 
  10  13   7      467.17      543.20     59.62 o 
  11  13   7     1897.16     1943.60    108.85 o 
  12  13   7     1979.55     1970.38    102.82 o 
  13  13   7      108.04       83.48     44.18 o 
  14  13   7      773.41      857.39     89.19 o 
  15  13   7     2652.53     2637.13    205.77 o 
  16  13   7     1148.95      909.24    124.22 o 
  -3  14   7      335.67      381.03     63.45 o 
  -2  14   7      171.71      160.46     45.37 o 
  -1  14   7       18.86       32.56     39.40 o 
   0  14   7     1056.79     1014.29     81.75 o 
   1  14   7     2015.25     2288.38    130.29 o 
   2  14   7     1140.82     1051.41    121.41 o 
   3  14   7       30.83        4.93     37.23 o 
   4  14   7     3788.83     3686.12    162.12 o 
   5  14   7     2816.92     2893.51    163.66 o 
   6  14   7      325.15      313.84     55.82 o 
   7  14   7     1862.65     2069.25    134.86 o 
   8  14   7     4155.49     4152.52    191.76 o 
   9  14   7      314.31      327.36     45.71 o 
  10  14   7       39.32       33.04     36.11 o 
  11  14   7     1816.50     2037.48    105.07 o 
  12  14   7     2698.40     2909.32    117.77 o 
  13  14   7      521.00      470.96     61.52 o 
  14  14   7      718.95      767.52     86.91 o 
  15  14   7     2004.24     1952.00    128.66 o 
  16  14   7      484.29      412.55     89.69 o 
  -2  15   7     1073.30      987.58    141.28 o 
  -1  15   7       12.37      -12.51     37.62 o 
   0  15   7     1126.68      977.24     91.59 o 
   1  15   7     2350.07     2230.68    150.08 o 
   2  15   7      814.18      945.25     97.51 o 
   3  15   7      142.14       84.12     48.32 o 
   4  15   7     1930.22     1809.73    177.24 o 
   5  15   7     3178.35     3056.28    136.78 o 
   6  15   7      574.98      554.09     82.91 o 
   7  15   7      954.12      992.99    109.14 o 
   8  15   7     2923.14     2993.19    188.04 o 
   9  15   7     4363.92     4197.85    175.89 o 
  10  15   7      124.68      149.37     61.08 o 
  11  15   7     1504.59     1495.11     90.17 o 
  12  15   7     1907.21     1970.62    102.41 o 
  13  15   7      236.85      294.71     55.39 o 
  14  15   7      405.89      525.29     80.03 o 
  15  15   7      208.72      168.50     59.67 o 
  -1  16   7      142.49      158.24     63.73 o 
   0  16   7      797.48      747.42    129.58 o 
   1  16   7     2605.11     2483.69    210.40 o 
   2  16   7     1304.67     1572.20    131.11 o 
   3  16   7       47.15       75.26     53.10 o 
   4  16   7     1770.80     1630.55    131.83 o 
   5  16   7     3251.07     3201.39    282.48 o 
   6  16   7      339.93      365.84     75.02 o 
   7  16   7      161.70      180.49     64.45 o 
   8  16   7      889.09      614.17    108.82 o 
   9  16   7      307.50      323.71     89.25 o 
  10  16   7       38.31       87.55     99.10 o 
  11  16   7       19.91       29.06     58.66 o 
  12  16   7      186.60      247.45     72.95 o 
  13  16   7       45.44      -22.79     49.55 o 
  14  16   7       77.25       73.74     51.21 o 
   1  17   7      493.85      622.85     94.13 o 
   2  17   7      486.74      468.44     84.11 o 
   3  17   7        9.59      -81.71     45.10 o 
   4  17   7      164.28      191.09     64.78 o 
   5  17   7      335.70      279.93     70.87 o 
   6  17   7       26.35      -34.36     56.36 o 
   7  17   7        5.45       55.53     61.59 o 
   8  17   7       76.87       47.00     77.60 o 
   9  17   7      128.15      129.96     75.15 o 
  10  17   7       23.99        3.45     63.58 o 
  11  17   7       67.01       37.33     61.50 o 
  12  17   7       66.78      104.11     65.54 o 
  13  17   7       58.55      -90.23     57.17 o 
   3  18   7        8.91       55.68     58.28 o 
   4  18   7        0.58      -39.05     48.82 o 
   5  18   7      180.80      143.63    124.75 o 
   6  18   7       12.83      -87.06     69.27 o 
   7  18   7       40.18      146.31     89.40 o 
   8  18   7      321.26      318.63     88.41 o 
   9  18   7      380.15      203.32     74.92 o 
  10  18   7       50.96       53.71    104.96 o 
  11  18   7       36.95       16.12     62.25 o 
  12  18   7     1032.03      797.44    105.26 o 
   7  19   7       71.49      -36.07     62.75 o 
   8  19   7      952.98     1014.61    255.06 o 
  -3 -15   8     1430.95     1807.58    248.12 o 
  -2 -15   8     2389.98     2450.47    270.51 o 
  -1 -15   8     1092.65     1155.38    194.99 o 
  -6 -14   8     2008.28     1681.02    208.03 o 
  -5 -14   8     2155.20     1933.89    229.43 o 
  -4 -14   8      200.51      218.45     90.71 o 
  -3 -14   8      850.45      736.31    162.99 o 
  -2 -14   8     2037.91     2055.03    248.27 o 
   0 -14   8       97.32        8.38     78.67 o 
   1 -14   8      779.98      851.32    158.90 o 
   2 -14   8      633.47      618.09    133.63 o 
  -8 -13   8      684.95      698.21     90.28 o 
  -7 -13   8       33.92       10.35     51.39 o 
  -6 -13   8      875.37      903.50    128.53 o 
  -5 -13   8      250.21      285.39     88.30 o 
  -4 -13   8       23.90      -43.87     63.10 o 
  -3 -13   8      237.32      304.31    109.65 o 
  -2 -13   8      585.73      561.09    140.65 o 
  -1 -13   8        4.63     -130.27     66.32 o 
   0 -13   8      243.31       58.06     86.44 o 
   1 -13   8      170.42      183.56     89.02 o 
   2 -13   8       82.06       47.55     73.92 o 
   3 -13   8        1.15       31.73     67.26 o 
   4 -13   8       16.09      -42.54     59.78 o 
  -9 -12   8      419.42      509.71     80.72 o 
  -8 -12   8       27.67       69.62     53.32 o 
  -7 -12   8      190.66      168.46     54.46 o 
  -6 -12   8        8.35      -51.53     35.94 o 
  -5 -12   8       22.90       79.92     73.89 o 
  -4 -12   8        2.62      -60.45     76.13 o 
  -3 -12   8       41.39      -49.78     67.22 o 
  -2 -12   8        6.90       31.24     75.31 o 
  -1 -12   8       79.70       71.06     81.27 o 
   0 -12   8        0.65      111.52     77.59 o 
   1 -12   8      262.43      227.87     93.75 o 
   2 -12   8      797.39      714.03    132.15 o 
   3 -12   8      172.85       59.35     73.00 o 
   4 -12   8      330.64      450.95    102.13 o 
   5 -12   8      978.94     1103.83    144.46 o 
   6 -12   8      859.89      933.83     91.60 o 
 -10 -11   8       27.86        8.80     55.33 o 
  -9 -11   8       42.94      118.17     56.00 o 
  -8 -11   8      192.99      189.94     60.22 o 
  -7 -11   8        8.98       29.17     45.78 o 
  -6 -11   8      360.36      423.43     70.20 o 
  -5 -11   8      559.77      657.87     67.64 o 
  -4 -11   8      340.50      394.96    105.52 o 
  -3 -11   8      246.52      214.29     71.35 o 
  -2 -11   8     1306.83     1146.20    169.65 o 
  -1 -11   8     2434.26     1903.96    209.42 o 
   0 -11   8      157.47      155.23     82.50 o 
   1 -11   8     1957.60     2034.14    209.65 o 
   2 -11   8     2913.57     3066.11    215.86 o 
   3 -11   8      985.11      731.06    123.37 o 
   4 -11   8       44.34       94.71     66.48 o 
   5 -11   8     3263.25     2844.51    188.70 o 
   6 -11   8     3466.13     3497.05    145.59 o 
   7 -11   8      254.08      251.91     72.61 o 
 -10 -10   8       27.35        0.84     42.26 o 
  -9 -10   8      680.36      779.37     72.96 o 
  -8 -10   8     1255.19     1438.94    131.84 o 
  -7 -10   8        0.40       -5.23     41.84 o 
  -6 -10   8     1845.33     2116.06    118.02 o 
  -5 -10   8     4374.75     4352.21    147.50 o 
  -4 -10   8      821.94      915.94     66.61 o 
  -3 -10   8      389.91      542.05     84.04 o 
  -2 -10   8     5523.58     4948.03    294.71 o 
  -1 -10   8     5294.86     4713.55    280.35 o 
   0 -10   8     1391.48     1324.42    168.28 o 
   1 -10   8      579.39      616.72    119.58 o 
   2 -10   8     6476.11     6457.87    311.17 o 
   3 -10   8     1522.33     1515.66    164.51 o 
   4 -10   8       10.29       39.61     55.42 o 
   5 -10   8     1656.49     1594.77    155.56 o 
   6 -10   8     2094.63     2029.15    150.43 o 
   7 -10   8      860.52     1033.91    118.58 o 
   8 -10   8      378.85      503.44     84.15 o 
   9 -10   8     1455.90     1557.37    115.69 o 
 -11  -9   8      415.64      311.11     69.86 o 
 -10  -9   8      112.71      106.46     53.47 o 
  -9  -9   8     1983.04     2076.57    141.90 o 
  -8  -9   8     3170.83     3463.72    122.43 o 
  -7  -9   8      640.84      702.79     63.71 o 
  -6  -9   8     2230.11     2490.73    126.86 o 
  -5  -9   8     6081.22     6494.80    185.70 o 
  -4  -9   8     5291.78     5024.85    124.44 o 
  -3  -9   8        6.45       59.62     30.87 o 
  -2  -9   8     5939.59     6006.20    180.39 o 
  -1  -9   8     4192.11     3904.97    246.37 o 
   0  -9   8      473.54      292.32     92.18 o 
   1  -9   8      782.33      597.63    111.31 o 
   2  -9   8     1155.43     1175.39    141.38 o 
   3  -9   8     1838.76     1710.20    166.81 o 
   4  -9   8       43.16      -19.15     44.83 o 
   5  -9   8      208.80      223.87     70.29 o 
   6  -9   8      606.48      688.06    159.79 o 
   7  -9   8       73.30       41.85     50.00 o 
   8  -9   8        7.74      -44.56     41.13 o 
   9  -9   8      230.51      214.85     55.94 o 
  10  -9   8       17.11       92.00     45.42 o 
 -11  -8   8      969.68     1119.66    110.10 o 
 -10  -8   8       72.00       92.86     51.96 o 
  -9  -8   8     1350.80     1565.75    130.16 o 
  -8  -8   8     4372.18     4852.88    145.89 o 
  -7  -8   8     1051.30     1065.56    110.54 o 
  -6  -8   8     2067.43     1983.88     90.95 o 
  -5  -8   8     3178.84     3283.32    108.08 o 
  -4  -8   8     1385.07     1537.94     96.42 o 
  -3  -8   8      481.39      532.99     46.99 o 
  -2  -8   8     1079.61     1060.09     52.39 o 
  -1  -8   8      986.39      817.96     94.80 o 
   0  -8   8       53.25      151.88     69.13 o 
   1  -8   8        0.31       98.21     60.22 o 
   2  -8   8      421.70      318.81     82.39 o 
   3  -8   8      599.32      666.42    101.80 o 
   4  -8   8        5.71       33.32     46.47 o 
   5  -8   8        3.01       42.25     33.76 o 
   6  -8   8      336.93      381.06     70.92 o 
   7  -8   8       15.65       98.26     49.96 o 
   8  -8   8        5.36        6.20     42.60 o 
   9  -8   8       64.90       73.60     45.59 o 
  10  -8   8      593.28      682.12     81.93 o 
  11  -8   8      121.22      197.48     49.24 o 
 -11  -7   8      551.74      445.56     93.33 o 
 -10  -7   8       44.27       77.50     46.82 o 
  -9  -7   8      452.36      416.15     58.14 o 
  -8  -7   8     1150.33     1175.54     83.38 o 
  -7  -7   8      426.10      485.74     54.99 o 
  -6  -7   8       69.81       58.61     34.83 o 
  -5  -7   8      324.02      389.84     45.90 o 
  -4  -7   8       65.58       42.23     23.77 o 
  -3  -7   8      229.86      259.66     37.49 o 
  -2  -7   8       15.29       19.43     23.31 o 
  -1  -7   8     1321.07     1310.85     52.22 o 
   0  -7   8      122.52       91.25     46.10 o 
   1  -7   8       56.92       24.13     50.83 o 
   2  -7   8      915.45      562.89     99.73 o 
   3  -7   8      305.90      345.82     79.91 o 
   4  -7   8      181.10      196.56     45.65 o 
   5  -7   8     1512.61     1266.86     89.40 o 
   6  -7   8     2704.62     2696.42    156.72 o 
   7  -7   8     1487.68     1707.31    120.72 o 
   8  -7   8       99.07      183.74     53.56 o 
   9  -7   8     3215.27     3159.99    157.10 o 
  10  -7   8     2684.89     2845.95    143.83 o 
  11  -7   8      295.14      294.38     58.89 o 
 -11  -6   8      143.28       84.34     67.19 o 
 -10  -6   8        0.89      -23.24     40.00 o 
  -9  -6   8       18.53        8.87     37.88 o 
  -8  -6   8      169.04      155.17     40.92 o 
  -7  -6   8      123.67       69.67     35.19 o 
  -6  -6   8      185.30      191.90     47.78 o 
  -5  -6   8       36.75       36.28     28.33 o 
  -4  -6   8     2088.08     2121.03     76.44 o 
  -3  -6   8       10.65       16.19     20.18 o 
  -2  -6   8        2.32        1.16     22.29 o 
  -1  -6   8     2005.15     2029.50     68.75 o 
   0  -6   8     2647.71     2696.34     90.22 o 
   1  -6   8      323.02      408.34     62.76 o 
   2  -6   8     5895.89     5846.29    187.13 o 
   3  -6   8     6648.96     6475.35    192.32 o 
   4  -6   8      562.70      619.58     65.14 o 
   5  -6   8      476.90      516.36     83.12 o 
   6  -6   8     8244.44     8320.24    294.74 o 
   7  -6   8     4262.62     4100.09    184.80 o 
   8  -6   8      212.97      171.69     52.69 o 
   9  -6   8     1854.98     1802.48    115.90 o 
  10  -6   8     1855.54     2106.47    127.91 o 
  11  -6   8      773.39      911.05     91.71 o 
  12  -6   8      502.17      601.99     74.38 o 
 -11  -5   8      501.67      377.84    200.25 o 
 -10  -5   8      134.56      100.92     63.24 o 
  -9  -5   8      858.96      761.51     82.09 o 
  -8  -5   8     1788.64     1812.63    116.39 o 
  -7  -5   8     2263.40     2113.13    141.61 o 
  -6  -5   8      461.96      449.37     50.24 o 
  -5  -5   8     1736.81     2040.40     89.56 o 
  -4  -5   8     4945.33     4463.50    114.72 o 
  -3  -5   8      941.68     1045.13     56.41 o 
  -2  -5   8     4748.22     4606.73     96.15 o 
  -1  -5   8     4755.46     4583.37    110.45 o 
   0  -5   8      962.10      969.10     53.11 o 
   1  -5   8      150.93      116.73     58.72 o 
   2  -5   8     3582.19     3277.83    132.92 o 
   3  -5   8     9129.58     9237.72    279.85 o 
   4  -5   8     1270.64     1215.50    119.86 o 
   5  -5   8     2399.56     2460.52    145.55 o 
   6  -5   8     9505.21     9123.05    310.67 o 
   7  -5   8     3884.82     3966.54    181.25 o 
   8  -5   8       70.68       28.78     40.89 o 
   9  -5   8     2959.85     3077.64    153.33 o 
  10  -5   8     5471.65     5459.46    214.06 o 
  11  -5   8      842.21      919.68     97.85 o 
  12  -5   8      259.19      181.34     53.01 o 
  13  -5   8     1272.26     1295.10    111.03 o 
 -12  -4   8      765.82      407.51    163.96 o 
 -11  -4   8     1413.74     1158.72    229.73 o 
 -10  -4   8      305.88      287.61     70.26 o 
  -9  -4   8      680.10      777.77     97.96 o 
  -8  -4   8     3379.08     3603.47    138.85 o 
  -7  -4   8     3424.66     3625.65    157.32 o 
  -6  -4   8        3.46      -14.92     26.23 o 
  -5  -4   8     5206.53     5342.23    170.10 o 
  -4  -4   8     4859.38     5209.14    165.73 o 
  -3  -4   8     1012.27     1085.65     57.27 o 
  -2  -4   8      893.09      938.05     64.12 o 
  -1  -4   8    13266.32    13059.65    208.92 o 
   0  -4   8     6946.09     6665.15    130.87 o 
   1  -4   8      830.84      853.59     42.05 o 
   2  -4   8     6096.04     5214.18    234.29 o 
   3  -4   8     8523.22     8001.96    297.27 o 
   4  -4   8     1920.26     1920.49    131.21 o 
   5  -4   8      864.90      633.90     85.90 o 
   6  -4   8     2546.72     2810.42    149.94 o 
   7  -4   8     1703.81     1767.69    115.21 o 
   8  -4   8      151.48       67.74     42.61 o 
   9  -4   8      431.21      487.75     74.19 o 
  10  -4   8     2004.56     2090.43    127.96 o 
  11  -4   8      229.46      152.60     53.23 o 
  12  -4   8       17.39      100.47     47.95 o 
  13  -4   8        2.47       17.10     42.57 o 
 -11  -3   8     3396.55     3027.04    350.01 o 
 -10  -3   8      641.91      527.16     91.21 o 
  -9  -3   8      136.34      130.74     45.85 o 
  -8  -3   8     2888.01     2928.10    126.31 o 
  -7  -3   8     4821.33     4734.65    131.87 o 
  -6  -3   8        8.48       41.24     24.51 o 
  -5  -3   8     6406.42     6234.29    142.21 o 
  -4  -3   8     6800.17     6625.03    143.69 o 
  -3  -3   8     1971.64     1814.71     68.63 o 
  -2  -3   8      845.86      915.54     49.85 o 
  -1  -3   8     2241.78     2195.29     71.10 o 
   0  -3   8     2142.75     2170.82     63.46 o 
   1  -3   8       77.51       98.47     22.86 o 
   2  -3   8      495.48      452.98     54.68 o 
   3  -3   8     3024.25     2736.63    157.78 o 
   6  -3   8      172.61      358.16     65.22 o 
   7  -3   8      417.62      299.55     59.26 o 
   8  -3   8      261.20      231.20     56.56 o 
   9  -3   8       15.87        6.80     36.28 o 
  10  -3   8       14.53       70.50     44.72 o 
  11  -3   8       76.07      103.99     49.11 o 
  12  -3   8        3.86        8.18     41.67 o 
  13  -3   8      745.43      896.29    102.05 o 
  14  -3   8     1022.57     1035.58    109.91 o 
 -11  -2   8     1615.19     1721.27    159.29 o 
 -10  -2   8      864.50      836.80     84.68 o 
  -9  -2   8      505.58      465.13     89.65 o 
  -8  -2   8     3730.63     3770.15    153.99 o 
  -7  -2   8     2139.17     2190.09    111.09 o 
  -6  -2   8       66.55       70.79     29.15 o 
  -5  -2   8     2996.37     2907.94     81.00 o 
  -4  -2   8     3781.71     3631.93     90.03 o 
  -3  -2   8      745.21      790.62     43.41 o 
  -2  -2   8      439.07      537.28     46.62 o 
  -1  -2   8        3.41        8.49     14.54 o 
   0  -2   8     1058.23     1046.89     53.00 o 
   1  -2   8       30.66       25.89     19.16 o 
   2  -2   8      500.45      594.96     55.97 o 
   3  -2   8     1564.78     1321.26    125.46 o 
   6  -2   8     1926.82     1801.10    120.05 o 
   7  -2   8     1327.17     1283.45    114.30 o 
   8  -2   8      334.52      337.45     63.51 o 
   9  -2   8      288.04      408.48     70.09 o 
  10  -2   8     3565.87     3461.41    172.72 o 
  11  -2   8     2743.61     2376.83    143.35 o 
  12  -2   8      391.35      425.19     74.20 o 
  13  -2   8      626.76      812.25    103.14 o 
  14  -2   8     2464.31     2378.69    152.30 o 
  15  -2   8      564.74      534.86     90.60 o 
 -11  -1   8      427.49      421.29    155.26 o 
 -10  -1   8      261.66      252.83     55.47 o 
  -9  -1   8       11.49       -4.84     35.12 o 
  -8  -1   8      313.89      251.66     50.27 o 
  -7  -1   8      535.60      630.23     74.26 o 
  -6  -1   8      157.62      200.32     41.68 o 
  -5  -1   8      816.77      945.34     51.17 o 
  -4  -1   8      652.81      609.08     42.19 o 
  -3  -1   8      216.19      224.77     26.46 o 
  -2  -1   8      264.62      238.33     35.21 o 
  -1  -1   8      949.17      984.59     56.56 o 
   0  -1   8     6296.84     6102.05     96.16 o 
   1  -1   8     3669.50     3619.59     85.20 o 
   2  -1   8      548.07      584.61     44.62 o 
   3  -1   8     6964.79     6766.52    132.61 o 
   4  -1   8     8674.43     8052.57    285.92 o 
   7  -1   8    11205.62    11195.36    357.11 o 
   8  -1   8     1376.92     1418.31    121.26 o 
   9  -1   8      808.03      671.79     87.98 o 
  10  -1   8     2775.41     2515.10    149.05 o 
  11  -1   8     2439.28     2736.39    159.95 o 
  12  -1   8      180.58      138.37     55.63 o 
  13  -1   8      804.50      869.54    107.99 o 
  14  -1   8     2096.22     1927.49    142.84 o 
  15  -1   8     1440.12     1709.08    153.39 o 
 -11   0   8       95.58      133.33     52.12 o 
 -10   0   8      174.04      181.53     67.50 o 
  -9   0   8        0.03      -19.52     33.49 o 
  -8   0   8      493.90      612.03     69.17 o 
  -7   0   8      806.82      795.78     73.40 o 
  -6   0   8      838.42      835.57     71.16 o 
  -5   0   8      690.13      737.06     82.21 o 
  -4   0   8     2628.90     2934.69     83.55 o 
  -3   0   8     3653.36     3488.50     76.25 o 
  -2   0   8      627.11      612.51     36.19 o 
  -1   0   8     5444.40     5357.77    130.01 o 
   0   0   8    14380.55    14711.46    202.20 o 
   1   0   8     3207.77     3282.72     64.32 o 
   2   0   8      572.54      613.68     33.11 o 
   3   0   8     7879.80     7840.12    154.76 o 
   4   0   8    11569.36    11440.40    232.48 o 
   5   0   8      617.30      702.06     89.48 o 
   8   0   8     2693.46     2534.54    142.82 o 
   9   0   8      759.11      556.39     82.17 o 
  10   0   8     4800.32     4581.56    211.73 o 
  11   0   8     3620.58     3703.81    190.61 o 
  12   0   8        8.83       26.12     43.45 o 
  13   0   8     1053.96     1026.01    118.50 o 
  14   0   8     1709.57     1538.24    151.78 o 
  15   0   8      988.86      675.64    103.42 o 
 -11   1   8      945.27      873.29    100.03 o 
 -10   1   8     1928.22     1718.87    125.24 o 
  -9   1   8       46.06       41.39     37.51 o 
  -8   1   8     1411.59     1351.45    102.91 o 
  -7   1   8     4556.33     4324.95    178.88 o 
  -6   1   8     1899.66     1930.58     88.96 o 
  -5   1   8       79.43       74.15     26.32 o 
  -4   1   8     8299.90     8107.40    146.85 o 
  -3   1   8     4616.05     4825.17     89.90 o 
  -2   1   8      288.30      261.21     25.94 o 
  -1   1   8     2076.96     2074.06     57.70 o 
   0   1   8    18258.77    18572.76    330.81 o 
   1   1   8     4395.28     4017.13     73.63 o 
   2   1   8     1487.30     1491.48     45.32 o 
   3   1   8    12584.60    12296.33    212.52 o 
   4   1   8    15251.26    15586.34    258.37 o 
   5   1   8     2633.98     2484.11     75.83 o 
   6   1   8     3120.31     2742.39    151.28 o 
   8   1   8     2403.11     2225.64    141.41 o 
   9   1   8      485.58      533.15     83.63 o 
  10   1   8       39.82       27.16     35.95 o 
  11   1   8     3251.71     3264.46    178.61 o 
  12   1   8       16.82       34.79     45.53 o 
  13   1   8       35.76       38.10     44.34 o 
  14   1   8      190.11      227.01     68.76 o 
  15   1   8      450.86      460.50     90.19 o 
  16   1   8        0.85      -44.45     37.70 o 
 -11   2   8     1980.79     1995.03    148.81 o 
 -10   2   8     3437.29     3283.20    150.10 o 
  -9   2   8      270.97      290.11     59.77 o 
  -8   2   8     3246.57     3293.75    139.40 o 
  -7   2   8     2699.88     2697.30    132.15 o 
  -6   2   8     2674.02     2613.77    128.94 o 
  -5   2   8      101.63       83.32     27.57 o 
  -4   2   8     9459.23     9175.30    179.45 o 
  -3   2   8     5175.83     5140.11    107.08 o 
  -2   2   8      271.73      370.17     28.30 o 
  -1   2   8     2696.38     2664.44     73.22 o 
   0   2   8     5882.30     5685.05     87.91 o 
   1   2   8     3885.80     3879.03     79.33 o 
   2   2   8      606.47      619.16     31.65 o 
   3   2   8     6151.94     6023.66     87.54 o 
   4   2   8     5445.66     5299.96    114.61 o 
   5   2   8     5143.15     5090.64    115.63 o 
   6   2   8       10.78       29.33     17.62 o 
   7   2   8     2709.08     2473.37    146.65 o 
   8   2   8       56.25      119.29     49.86 o 
   9   2   8       39.17        5.47     38.25 o 
  10   2   8      620.22      636.61     93.84 o 
  11   2   8       14.08       59.43     42.87 o 
  12   2   8       40.19        0.88     42.93 o 
  13   2   8       12.76      -64.42     35.81 o 
  14   2   8      583.98      593.60    100.10 o 
  15   2   8      563.86      448.49     94.43 o 
  16   2   8      100.90       78.60     59.49 o 
 -10   3   8     2811.51     2844.25    244.11 o 
  -9   3   8      482.97      537.63     67.12 o 
  -8   3   8     1838.89     1930.45    113.84 o 
  -7   3   8     3707.89     3635.44    132.59 o 
  -6   3   8      843.23      849.13     80.32 o 
  -5   3   8       45.35       15.33     24.13 o 
  -4   3   8     1891.51     1970.96    173.18 o 
  -3   3   8     2275.01     2207.64     77.31 o 
  -2   3   8       19.77       -2.36     19.39 o 
  -1   3   8      566.32      535.94     32.68 o 
   0   3   8     1334.90     1436.49     45.33 o 
   1   3   8     2600.33     2624.56     60.62 o 
   2   3   8      508.12      519.28     36.70 o 
   3   3   8      167.88      160.93     17.99 o 
   4   3   8      116.82      106.29     19.88 o 
   5   3   8        9.29       -4.70     15.68 o 
   6   3   8      329.56      317.48     36.12 o 
   7   3   8        6.86        4.25     18.55 o 
   8   3   8      629.16      648.08     92.37 o 
   9   3   8       66.17       26.02     45.05 o 
  10   3   8     3389.97     3248.72    182.56 o 
  11   3   8     1834.24     1921.27    165.48 o 
  12   3   8      558.01      553.38     96.25 o 
  13   3   8      135.13       60.10     55.07 o 
  14   3   8     2620.08     2731.35    183.38 o 
  15   3   8     3000.85     2777.08    187.49 o 
  16   3   8       53.16       55.77     52.60 o 
 -10   4   8     1158.95     1204.15    114.13 o 
  -9   4   8       46.78       59.86     38.34 o 
  -8   4   8      415.01      434.18     58.92 o 
  -7   4   8      218.03      187.42     42.97 o 
  -6   4   8      353.58      414.32     52.95 o 
  -5   4   8      228.89      104.28     35.54 o 
  -4   4   8      376.86      349.76     45.81 o 
  -3   4   8     1248.52     1336.76     65.48 o 
  -2   4   8      645.99      701.83     51.43 o 
  -1   4   8      737.66      830.75     52.84 o 
   0   4   8      198.15      203.41     21.90 o 
   1   4   8     2201.02     2299.86     50.45 o 
   2   4   8        0.58        9.06     12.09 o 
   3   4   8     2601.71     2643.79    112.95 o 
   4   4   8     4354.69     4117.90     76.72 o 
   5   4   8     1392.87     1477.70     51.58 o 
   6   4   8       83.55       65.85     21.43 o 
   7   4   8     9494.12     9585.35    160.78 o 
   8   4   8     3508.99     3436.93     95.66 o 
   9   4   8       33.73       79.15     48.75 o 
  10   4   8     1098.58     1349.99    138.38 o 
  11   4   8     7808.10     8063.96    321.27 o 
  12   4   8     1119.38     1251.92    140.14 o 
  13   4   8      160.16       94.35     61.11 o 
  14   4   8     2650.93     2759.32    184.88 o 
  15   4   8     3977.99     3664.65    224.95 o 
  16   4   8      599.94      559.61    109.34 o 
  17   4   8      588.23      529.63    111.70 o 
  -9   5   8        2.59      -21.33     35.57 o 
  -8   5   8      220.91      357.23     72.70 o 
  -7   5   8        0.62       15.21     29.49 o 
  -6   5   8      684.92      678.23     65.01 o 
  -5   5   8      180.12      149.69     38.81 o 
  -4   5   8        2.65       -2.23     24.22 o 
  -3   5   8     2333.40     2512.13     96.13 o 
  -2   5   8     3926.43     3939.48     97.05 o 
  -1   5   8       40.57       25.50     20.61 o 
   0   5   8     7202.04     7178.26    101.98 o 
   1   5   8     7204.53     7074.58    101.57 o 
   2   5   8       36.90       35.63     13.67 o 
   3   5   8     1510.35     1517.98     50.04 o 
   4   5   8     6344.02     6202.75    143.83 o 
   5   5   8     8754.72     8477.28    137.49 o 
   6   5   8     4284.23     4437.77    113.44 o 
   7   5   8     7669.01     7663.67    154.48 o 
   8   5   8     2811.53     2867.75     80.63 o 
   9   5   8     1681.85     1606.05     61.69 o 
  10   5   8      575.41      606.22     69.42 o 
  11   5   8     5802.35     5762.69    264.81 o 
  12   5   8     8304.05     8265.17    339.72 o 
  13   5   8       22.56       32.97     49.83 o 
  14   5   8     2596.96     2740.05    190.45 o 
  15   5   8     3066.68     3201.64    213.52 o 
  16   5   8      505.42      502.18    105.86 o 
  17   5   8      434.22      561.92    115.97 o 
  -9   6   8      491.32      549.15    100.38 o 
  -8   6   8       80.76       66.59     37.54 o 
  -7   6   8     1062.42     1049.60     89.62 o 
  -6   6   8     1888.95     1969.57    131.70 o 
  -5   6   8      479.35      478.61     56.53 o 
  -4   6   8     2487.40     2356.25    106.27 o 
  -3   6   8     5844.86     5893.10    152.21 o 
  -2   6   8      424.25      422.43     46.83 o 
  -1   6   8      176.92      180.07     29.62 o 
   0   6   8     6746.67     6594.52    128.14 o 
   1   6   8    20643.72    20752.63    217.84 o 
   2   6   8     4014.51     3967.29     69.97 o 
   3   6   8     2465.73     2486.72     62.54 o 
   4   6   8    14595.22    14598.09    238.63 o 
   5   6   8     7057.10     7000.65    158.64 o 
   6   6   8     2490.24     2240.66     61.03 o 
   7   6   8     4271.56     4325.47    115.57 o 
   8   6   8     8457.99     8131.00    147.90 o 
   9   6   8     1153.18     1262.36     66.99 o 
  10   6   8      440.29      460.64     45.94 o 
  11   6   8     2475.01     2318.07    118.38 o 
  12   6   8     1111.78     1317.57    152.67 o 
  13   6   8       64.57       95.92     59.54 o 
  14   6   8       11.76       46.94     57.72 o 
  15   6   8      198.98      146.76     71.00 o 
  16   6   8       48.57       50.49     66.89 o 
  17   6   8       57.31       10.06     64.69 o 
  -8   7   8       24.42       52.44     45.18 o 
  -7   7   8     3124.44     3026.63    240.64 o 
  -6   7   8     2804.94     2788.58    127.18 o 
  -5   7   8      643.55      674.81     66.02 o 
  -4   7   8     1437.89     1376.95     87.56 o 
  -3   7   8     9002.80     9024.85    201.36 o 
  -2   7   8     5074.79     4910.64    165.33 o 
  -1   7   8     1312.56     1376.52    135.75 o 
   0   7   8     4100.34     4218.04    104.09 o 
   1   7   8     8573.05     8591.21    142.43 o 
   2   7   8     4406.98     4372.37     74.11 o 
   3   7   8        7.51        7.71     15.60 o 
   4   7   8     2093.02     2028.49     59.16 o 
   5   7   8     2859.73     2841.54     75.85 o 
   6   7   8        1.37       16.21     21.74 o 
   7   7   8      513.71      461.52     35.76 o 
   8   7   8      819.56      927.13     47.67 o 
   9   7   8      189.07      177.89     28.90 o 
  10   7   8       54.65       46.67     25.01 o 
  11   7   8      325.33      375.49     36.67 o 
  12   7   8      169.60      123.76     54.36 o 
  13   7   8        1.47       40.96     52.94 o 
  14   7   8       16.15      -10.23     51.03 o 
  15   7   8        0.33        7.10     54.53 o 
  16   7   8        5.65       75.92     68.85 o 
  17   7   8        0.85       20.47     58.11 o 
  -8   8   8       43.89      132.89     52.71 o 
  -7   8   8     1211.89     1179.61     94.79 o 
  -6   8   8     2250.42     2533.44    125.52 o 
  -5   8   8      937.48      982.55     80.93 o 
  -4   8   8      371.89      345.48     50.95 o 
  -3   8   8     3396.30     3476.78    129.38 o 
  -2   8   8     4655.03     4448.52    134.46 o 
  -1   8   8       53.58       51.92     25.98 o 
   0   8   8      506.88      498.13     40.71 o 
   1   8   8     1779.71     1901.94     72.44 o 
   2   8   8      460.59      505.87     40.60 o 
   3   8   8       28.59       13.66     16.25 o 
   4   8   8       30.13       24.67     19.37 o 
   5   8   8      152.81      124.49     24.54 o 
   6   8   8        2.31       -3.18     19.56 o 
   7   8   8       96.02       56.20     25.96 o 
   8   8   8      283.40      329.15     41.93 o 
   9   8   8       25.93       18.69     23.46 o 
  10   8   8        0.09      -17.28     24.96 o 
  11   8   8      582.81      624.32     53.30 o 
  12   8   8     1578.90     1474.35     93.03 o 
  13   8   8       76.26       83.04     50.70 o 
  14   8   8      164.62      120.44     85.26 o 
  15   8   8     1053.73     1229.88    162.85 o 
  16   8   8      361.95      326.75    103.66 o 
  17   8   8        2.74      151.38     84.27 o 
  -7   9   8      542.65      452.87     88.14 o 
  -6   9   8     1017.72     1014.75     87.37 o 
  -5   9   8      334.08      386.55     57.73 o 
  -4   9   8        1.40      -22.79     27.23 o 
  -3   9   8        1.03      -15.53     23.54 o 
  -2   9   8        0.55        1.72     25.51 o 
  -1   9   8       81.23       61.56     27.01 o 
   0   9   8        0.89       -7.29     22.28 o 
   1   9   8       40.96       21.43     21.84 o 
   2   9   8      820.47      815.07     52.20 o 
   3   9   8       69.51       22.94     28.05 o 
   4   9   8      441.48      467.00     35.51 o 
   5   9   8      450.84      448.10     37.45 o 
   6   9   8      251.41      233.78     31.13 o 
   7   9   8      235.78      246.51     40.42 o 
   8   9   8     2499.28     2520.39     79.92 o 
   9   9   8     1535.38     1490.96     69.91 o 
  10   9   8        7.82       -9.08     22.17 o 
  11   9   8     2698.43     2674.99    100.08 o 
  12   9   8     4878.67     4678.71    127.29 o 
  13   9   8      432.70      462.42     47.66 o 
  14   9   8      678.86      695.37     90.55 o 
  15   9   8     2035.77     2168.85    158.93 o 
  16   9   8     1317.61     1526.98    137.46 o 
  17   9   8       58.53      146.19     83.54 o 
  -6  10   8        0.52       13.53     37.47 o 
  -5  10   8      110.05      155.98     42.22 o 
  -4  10   8       19.70       33.13     32.39 o 
  -3  10   8       75.83       52.14     44.30 o 
  -2  10   8      371.09      364.86     48.42 o 
  -1  10   8     1167.80     1137.94     76.55 o 
   0  10   8      102.35      136.40     33.64 o 
   1  10   8     1434.08     1411.04     80.49 o 
   2  10   8     1379.79     1406.65     69.09 o 
   3  10   8      328.18      297.89     48.21 o 
   4  10   8     4605.24     4408.53    123.71 o 
   5  10   8     1656.79     1908.29     65.23 o 
   6  10   8       57.83       61.72     30.32 o 
   7  10   8     1416.95     1507.64     88.04 o 
   8  10   8     9986.15     9930.69    194.56 o 
   9  10   8     6204.83     6157.91    147.04 o 
  10  10   8      166.33      162.11     39.07 o 
  11  10   8     2649.27     2782.12    124.05 o 
  12  10   8     5319.75     5205.79    163.16 o 
  13  10   8     1549.22     1652.34     90.12 o 
  14  10   8      290.28      363.94     90.48 o 
  15  10   8     1407.87     1267.07    172.94 o 
  16  10   8     1812.21     2071.43    162.24 o 
  17  10   8      240.65      292.96     82.87 o 
  -6  11   8     1005.76     1037.80     96.09 o 
  -5  11   8      578.45      615.92     73.36 o 
  -4  11   8        0.54      -29.88     28.86 o 
  -3  11   8     1143.88     1135.33     82.15 o 
  -2  11   8     2834.00     2724.61    194.61 o 
  -1  11   8       81.08       97.87     34.15 o 
   0  11   8      285.55      326.83     47.03 o 
   1  11   8     4709.49     4715.47    131.55 o 
   2  11   8     3259.70     3301.30    160.61 o 
   3  11   8        1.28      -15.61     22.22 o 
   4  11   8     5510.98     5622.15    222.19 o 
   5  11   8     7252.48     7513.14    172.56 o 
   6  11   8     1724.86     1789.10     64.52 o 
   7  11   8       13.06       19.36     25.85 o 
   8  11   8     6509.50     6550.35    174.18 o 
   9  11   8     8407.69     8387.33    181.03 o 
  10  11   8      162.10       98.68     37.65 o 
  11  11   8     1384.43     1511.63     85.29 o 
  12  11   8     1787.20     1821.95    113.82 o 
  13  11   8     1096.91     1146.25     92.73 o 
  14  11   8       48.65       14.01     42.98 o 
  15  11   8      434.39      350.65    115.74 o 
  16  11   8      447.45      607.49    137.26 o 
  17  11   8       65.68       76.07     94.95 o 
  -5  12   8     1380.27     1322.66    107.37 o 
  -4  12   8       32.31       41.23     37.01 o 
  -3  12   8     1029.98      915.62    123.16 o 
  -2  12   8     4184.35     3933.43    134.82 o 
  -1  12   8     2153.21     2301.01    132.06 o 
   0  12   8      877.51      909.01     73.00 o 
   1  12   8     3182.14     3199.49    198.44 o 
   2  12   8     3302.26     3233.37    177.27 o 
   3  12   8      200.02      240.64     44.75 o 
   4  12   8     1771.35     1837.24    118.17 o 
   5  12   8     4201.49     4202.76    131.86 o 
   6  12   8     2340.06     2545.38    100.45 o 
   7  12   8       10.28       43.44     26.63 o 
   8  12   8      639.24      643.49     57.64 o 
   9  12   8     1966.43     2078.35     96.26 o 
  10  12   8       27.60       52.08     37.18 o 
  11  12   8      389.61      422.88     53.73 o 
  12  12   8      440.80      531.77     56.92 o 
  13  12   8       73.32       89.07     46.98 o 
  14  12   8       14.61       43.67     45.98 o 
  15  12   8        5.80      -16.66     68.57 o 
  -4  13   8      126.18      184.87     53.47 o 
  -3  13   8      688.42      714.21     81.05 o 
  -2  13   8     1918.07     1974.13    111.72 o 
  -1  13   8     1151.06     1028.87     82.83 o 
   0  13   8      132.10      137.85     41.40 o 
   1  13   8     2408.67     2352.13    114.99 o 
   2  13   8     1136.59     1263.57     93.01 o 
   3  13   8       41.09       49.71     42.46 o 
   4  13   8        3.07       47.84     37.32 o 
   5  13   8      654.82      704.86     67.59 o 
   6  13   8       61.65       70.34     37.94 o 
   7  13   8       53.29       55.56     40.40 o 
   8  13   8       29.92       37.12     32.03 o 
   9  13   8       71.71      109.22     38.76 o 
  10  13   8       37.54       14.37     40.95 o 
  11  13   8        9.84       87.98     41.32 o 
  12  13   8       84.96      104.29     43.42 o 
  13  13   8       64.74       76.98     50.66 o 
  14  13   8       53.24       36.33     47.27 o 
  15  13   8      216.02      283.72     61.12 o 
  16  13   8      412.17      242.52     82.09 o 
  -3  14   8      141.19      165.83     51.80 o 
  -2  14   8      192.02      203.28     53.37 o 
  -1  14   8      508.78      627.91     69.51 o 
   0  14   8       47.84       44.56     36.24 o 
   1  14   8        0.58      -25.70     34.62 o 
   2  14   8        0.32       38.29     43.80 o 
   3  14   8        7.94      -32.42     42.45 o 
   4  14   8      435.43      444.62     68.03 o 
   5  14   8      139.18      111.95     43.83 o 
   6  14   8      189.65      267.55     51.72 o 
   7  14   8      287.33      361.85     69.96 o 
   8  14   8       45.58       76.47     72.02 o 
   9  14   8     2100.61     1926.59     88.82 o 
  10  14   8       33.85       -7.69     34.01 o 
  11  14   8       84.42       71.66     41.81 o 
  12  14   8      810.35      953.55    100.59 o 
  13  14   8     1460.56     1555.18     95.22 o 
  14  14   8        0.28       51.34     50.57 o 
  15  14   8      239.98      264.47     64.18 o 
  16  14   8     1292.02      814.87    133.24 o 
  -2  15   8       57.88       85.99     46.77 o 
  -1  15   8      224.32      170.00     52.02 o 
   0  15   8       20.32       23.92     42.91 o 
   1  15   8      444.82      399.15     74.38 o 
   2  15   8     1137.45     1272.39    118.12 o 
   3  15   8      475.57      486.73     78.79 o 
   4  15   8        5.66       29.52     41.76 o 
   5  15   8     2213.47     2062.69    118.62 o 
   6  15   8     1754.93     1916.81    121.63 o 
   7  15   8      314.56      332.73     71.11 o 
   8  15   8     1300.33     1322.29    139.88 o 
   9  15   8     2121.61     2099.80    138.75 o 
  10  15   8      184.66      272.24     69.21 o 
  11  15   8        0.33      -38.22     35.44 o 
  12  15   8      887.11     1120.97    116.11 o 
  13  15   8     1645.89     1679.77     98.81 o 
  14  15   8      496.16      468.91    105.63 o 
  15  15   8      701.42      651.61    122.20 o 
   0  16   8       68.06      126.15     60.58 o 
   1  16   8      896.65      874.35    105.98 o 
   2  16   8     1221.94     1016.93    128.51 o 
   3  16   8     1795.97     1828.41    142.26 o 
   4  16   8        6.96       48.04     52.63 o 
   5  16   8     2466.55     2547.10    137.12 o 
   6  16   8     2110.96     2164.25    149.66 o 
   7  16   8      411.57      294.64     70.84 o 
   8  16   8      241.78      362.12    219.90 o 
   9  16   8     3284.74     2667.25    302.44 o 
  10  16   8     2249.57     2525.24    329.84 o 
  11  16   8       41.55       48.78     59.86 o 
  12  16   8     1215.13     1253.25    116.81 o 
  13  16   8     1268.93     1293.79    102.03 o 
  14  16   8       94.14       90.70     49.42 o 
   2  17   8     2455.70     2233.16    160.37 o 
   3  17   8     1330.15     1412.21    200.81 o 
   4  17   8        0.19       17.32     46.50 o 
   5  17   8     1233.19     1152.35    118.41 o 
   6  17   8     2335.42     2237.23    153.25 o 
   7  17   8      343.51      355.12    100.94 o 
   8  17   8      582.35      476.67    243.41 o 
   9  17   8      843.51      937.49    221.64 o 
  10  17   8      765.28      698.66    103.58 o 
  11  17   8       42.89      -10.62    102.51 o 
  12  17   8       85.04      135.98     67.03 o 
  13  17   8      258.04      341.63     82.74 o 
   4  18   8       10.30      -59.44     48.34 o 
   5  18   8      612.48      676.22     96.09 o 
   6  18   8     1337.82      882.63    191.32 o 
   7  18   8       85.01       35.98     65.44 o 
   8  18   8        5.84      -65.27     76.48 o 
   9  18   8      213.59      217.36     96.50 o 
  10  18   8       53.71       36.56     84.06 o 
  11  18   8      215.00      112.34     75.41 o 
  12  18   8       52.03      -63.04     61.48 o 
  -4 -14   9     1381.29     1297.06    126.24 o 
  -3 -14   9        7.93      -29.19     84.91 o 
  -2 -14   9     1862.91     1963.74    246.10 o 
  -1 -14   9     2033.69     2446.78    266.69 o 
   0 -14   9      766.57      536.30    141.45 o 
   1 -14   9      246.03      169.06     96.80 o 
  -6 -13   9       12.92      -25.96     99.34 o 
  -5 -13   9     1970.22     1719.59    212.53 o 
  -4 -13   9     1901.27     1438.96    167.75 o 
  -3 -13   9       32.21      -48.05     52.90 o 
  -2 -13   9      982.28      693.85    154.50 o 
  -1 -13   9     2091.89     1661.47    215.11 o 
   0 -13   9     1643.51     1725.34    214.88 o 
   1 -13   9      117.13      155.69     93.56 o 
   2 -13   9     1999.61     1650.32    201.22 o 
   3 -13   9     1176.78     1133.78    167.36 o 
  -8 -12   9     1639.58     1606.58    122.67 o 
  -7 -12   9      468.87      491.77     80.68 o 
  -6 -12   9      132.54       89.96     48.20 o 
  -5 -12   9     1570.42     1587.92    207.05 o 
  -4 -12   9     1732.73     1970.51    139.88 o 
  -3 -12   9       86.64      204.82     60.47 o 
  -2 -12   9      571.02      455.55    128.71 o 
  -1 -12   9     1410.90     1281.00    189.53 o 
   0 -12   9      606.01      582.18    135.58 o 
   1 -12   9        5.18      -47.19     66.39 o 
   2 -12   9      413.35      544.54    120.98 o 
   3 -12   9      360.33      329.09    101.91 o 
   4 -12   9       82.35       25.92     47.78 o 
   5 -12   9       88.58       13.03     48.54 o 
  -9 -11   9      915.75      805.97     96.93 o 
  -8 -11   9      899.52      920.22     96.43 o 
  -7 -11   9      149.00      108.23     53.05 o 
  -6 -11   9        7.59       52.15     49.34 o 
  -5 -11   9      114.21      160.78     50.50 o 
  -4 -11   9       97.85       94.06     54.68 o 
  -3 -11   9      179.20      191.49     60.31 o 
  -2 -11   9      112.67      145.91     63.35 o 
  -1 -11   9        7.23      108.73     80.83 o 
   0 -11   9        0.11       33.25     69.17 o 
   1 -11   9       12.69      -54.40     60.80 o 
   2 -11   9       70.69       50.36     71.83 o 
   3 -11   9      553.37      534.01    111.84 o 
   4 -11   9      490.79      433.16     71.46 o 
   5 -11   9      173.27      115.96     51.23 o 
   6 -11   9      310.76      273.00     89.26 o 
   7 -11   9     1079.55     1049.34    133.59 o 
  -9 -10   9       71.14        3.89     58.06 o 
  -8 -10   9        4.53      -25.63     43.76 o 
  -7 -10   9       29.72       24.22     46.99 o 
  -6 -10   9        1.38       40.65     47.44 o 
  -5 -10   9      339.80      348.20     85.09 o 
  -4 -10   9      134.58      161.88     37.72 o 
  -3 -10   9      442.41      465.96     70.51 o 
  -2 -10   9       30.68       56.94     46.52 o 
  -1 -10   9      984.03      945.46    183.49 o 
   0 -10   9     1945.62     1915.76    206.69 o 
   1 -10   9       41.68       29.67     60.27 o 
   2 -10   9     1031.67      960.82    143.39 o 
   3 -10   9     2384.00     2216.92    145.49 o 
   4 -10   9      747.65      673.36     97.47 o 
   5 -10   9       15.10      -55.12     34.88 o 
   6 -10   9     3910.32     3685.64    215.81 o 
   7 -10   9     1838.66     1867.27    169.71 o 
   8 -10   9      132.15      132.06     64.67 o 
 -10  -9   9      157.16      144.32     58.77 o 
  -9  -9   9        5.35      -25.91     39.22 o 
  -8  -9   9      595.24      593.05     65.86 o 
  -7  -9   9     1060.70     1216.81     81.48 o 
  -6  -9   9       24.47      -10.30     38.19 o 
  -5  -9   9      960.11      943.34     87.15 o 
  -4  -9   9     3004.98     3114.99    105.61 o 
  -3  -9   9     1446.75     1491.60     73.32 o 
  -2  -9   9      225.07      273.29     57.63 o 
  -1  -9   9     5199.23     4670.75    235.56 o 
   0  -9   9     4753.46     4781.62    217.59 o 
   1  -9   9     1026.57      910.83    192.41 o 
   2  -9   9     1024.82     1128.75    105.31 o 
   3  -9   9     4441.75     4378.38    174.70 o 
   4  -9   9     1388.64     1314.59    140.77 o 
   5  -9   9       16.09       52.76     99.31 o 
   6  -9   9     1724.99     1745.85    163.13 o 
   7  -9   9     4316.42     4672.21    233.33 o 
   8  -9   9      334.26      234.45     74.37 o 
   9  -9   9      617.92      612.27     92.07 o 
 -10  -8   9     1047.15     1013.87    104.54 o 
  -9  -8   9        2.64       23.04     41.89 o 
  -8  -8   9     2217.24     2629.23    117.54 o 
  -7  -8   9     3375.06     3520.93    119.82 o 
  -6  -8   9      210.35      272.17     45.98 o 
  -5  -8   9     1364.43     1532.93    106.04 o 
  -4  -8   9     4978.03     5258.16    143.07 o 
  -3  -8   9     4408.32     4418.71    113.15 o 
  -2  -8   9       14.97       -8.27     28.08 o 
  -1  -8   9     6103.26     5907.50    175.08 o 
   0  -8   9     3706.65     3558.87    234.71 o 
   1  -8   9      837.05      695.57     87.82 o 
   2  -8   9      457.71      513.75     73.81 o 
   3  -8   9     2855.67     2728.63    264.15 o 
   4  -8   9     1931.73     1801.15    121.84 o 
   5  -8   9       53.47       56.10     53.46 o 
   6  -8   9     1227.83     1076.83    128.79 o 
   7  -8   9      975.04      724.03    103.10 o 
   8  -8   9      192.53      187.34     67.56 o 
   9  -8   9      211.03      285.49     68.17 o 
 -10  -7   9     1263.65     1413.03    132.54 o 
  -9  -7   9       79.12       70.28     49.29 o 
  -8  -7   9     2655.44     2802.61    112.48 o 
  -7  -7   9     2580.81     2923.51    116.11 o 
  -6  -7   9      585.42      704.23     63.80 o 
  -5  -7   9      840.41      740.69     61.33 o 
  -4  -7   9     3581.07     3726.77    129.83 o 
  -3  -7   9     4928.85     4566.48    126.59 o 
  -2  -7   9      147.92      151.21     35.02 o 
  -1  -7   9     2386.15     2396.37     96.52 o 
   0  -7   9     1153.06     1169.21    161.00 o 
   1  -7   9      316.61      227.24     56.84 o 
   2  -7   9      155.49       93.76     91.43 o 
   3  -7   9     1068.08     1090.38     95.59 o 
   4  -7   9      783.73      785.76    192.16 o 
   5  -7   9        0.73       43.95     47.17 o 
   6  -7   9       20.86       -0.60     42.17 o 
   7  -7   9       94.49       -6.49     47.06 o 
   8  -7   9       40.52       95.02     54.85 o 
   9  -7   9       55.31        5.99     45.27 o 
  10  -7   9        2.25       36.17     46.67 o 
  11  -7   9      138.86      194.38     58.13 o 
 -11  -6   9     2513.77     2308.12    201.47 o 
 -10  -6   9      948.84     1039.63    179.54 o 
  -9  -6   9       16.72       45.51     45.14 o 
  -8  -6   9      629.37      651.18     64.70 o 
  -7  -6   9     2083.60     2158.00    107.37 o 
  -6  -6   9      493.24      542.23     56.77 o 
  -5  -6   9      200.07      204.26     40.98 o 
  -4  -6   9      765.95      715.27     79.18 o 
  -3  -6   9       51.58       67.14     25.69 o 
  -2  -6   9        0.93      -15.51     23.74 o 
  -1  -6   9        9.12      -13.28     25.18 o 
   0  -6   9     1846.14     1761.28    121.91 o 
   1  -6   9       55.11       63.29     57.31 o 
   2  -6   9        9.09       72.51     55.41 o 
   3  -6   9      165.65      259.55     72.66 o 
   4  -6   9       20.94       27.27     44.44 o 
   5  -6   9      183.51      212.97     62.88 o 
   6  -6   9      673.51      549.00     91.94 o 
   7  -6   9     1351.97     1248.55    125.59 o 
   8  -6   9      493.18      598.82     86.90 o 
   9  -6   9        3.16        2.69     42.24 o 
  10  -6   9     1362.48     1417.60    127.66 o 
  11  -6   9     1976.67     2117.41    138.48 o 
  12  -6   9      570.74      689.52     89.75 o 
 -11  -5   9      269.72      142.85     55.19 o 
 -10  -5   9      438.17      340.31     61.33 o 
  -9  -5   9       95.85       75.35     48.45 o 
  -8  -5   9      135.12      123.04     47.21 o 
  -7  -5   9        3.19        4.29     32.38 o 
  -6  -5   9        8.97        4.38     30.30 o 
  -5  -5   9      147.83       98.85     34.49 o 
  -4  -5   9       59.36       56.77     29.69 o 
  -3  -5   9      128.58      114.27     28.63 o 
  -2  -5   9      356.97      391.87     35.86 o 
  -1  -5   9     1020.35     1049.15     62.05 o 
   0  -5   9      656.65      687.09     53.66 o 
   1  -5   9     2694.63     2765.83    196.19 o 
   2  -5   9      555.16      572.38    103.11 o 
   3  -5   9     5253.59     5096.57    242.82 o 
   4  -5   9     3876.02     3882.02    203.91 o 
   5  -5   9       28.44       -1.68     38.96 o 
   6  -5   9      980.66      837.68    104.40 o 
   7  -5   9     5454.13     5739.79    241.75 o 
   8  -5   9     2888.48     2878.91    160.20 o 
   9  -5   9      102.38      118.20     49.14 o 
  10  -5   9     2344.84     2491.18    149.91 o 
  11  -5   9     2237.99     2249.15    143.12 o 
  12  -5   9     1297.08     1178.44    115.92 o 
  13  -5   9      188.58      163.54     56.79 o 
 -11  -4   9        0.55        7.76     60.06 o 
 -10  -4   9        7.51       90.87     65.02 o 
  -9  -4   9      202.60      166.99     96.24 o 
  -8  -4   9       67.67       84.65     45.04 o 
  -7  -4   9     1351.49     1320.64     80.00 o 
  -6  -4   9      832.64      770.28     63.04 o 
  -5  -4   9        0.26       41.82     30.23 o 
  -4  -4   9      161.18      237.67     37.99 o 
  -3  -4   9     3947.76     3655.98    106.60 o 
  -2  -4   9      511.81      648.27     49.24 o 
  -1  -4   9     5531.75     5810.24    142.93 o 
   0  -4   9     5080.92     4983.82    131.34 o 
   1  -4   9     1418.14     1382.34     64.15 o 
   2  -4   9       72.89       12.47     52.46 o 
   3  -4   9     8940.24     8796.99    337.07 o 
   4  -4   9    11755.14    11907.34    403.11 o 
   5  -4   9     1275.87     1200.26    124.42 o 
   6  -4   9     1280.13     1810.37    131.60 o 
   7  -4   9     8295.87     7799.10    288.27 o 
   8  -4   9     8580.16     8277.74    301.73 o 
   9  -4   9      398.95      431.20     77.64 o 
  10  -4   9     1034.97      943.34    104.39 o 
  11  -4   9     3773.65     3891.17    190.98 o 
  12  -4   9     2046.74     2155.49    142.29 o 
  13  -4   9       10.90      -12.91     40.04 o 
 -11  -3   9      680.13      292.84     66.55 o 
 -10  -3   9      573.69      421.14     79.18 o 
  -9  -3   9      195.28      103.47     55.96 o 
  -8  -3   9     1240.21     1393.44    126.27 o 
  -7  -3   9     4457.20     4408.96    153.75 o 
  -6  -3   9     2626.93     2657.24    103.20 o 
  -5  -3   9       30.92       28.68     31.39 o 
  -4  -3   9     5996.06     5962.37    184.78 o 
  -3  -3   9     6255.65     6573.28    143.57 o 
  -2  -3   9     1800.48     1525.68     98.60 o 
  -1  -3   9     1523.81     1516.20     61.30 o 
   0  -3   9    14658.36    14358.71    198.43 o 
   1  -3   9     6740.97     6639.60    150.33 o 
   2  -3   9     4977.25     4883.64    108.00 o 
   3  -3   9     5748.99     5836.22    256.51 o 
   4  -3   9    11668.16    11362.87    389.78 o 
   5  -3   9     1495.91     1507.85    137.29 o 
   6  -3   9       15.45       47.30     41.91 o 
   7  -3   9     2454.39     2510.17    151.77 o 
   8  -3   9     2485.22     2320.06    143.94 o 
   9  -3   9      113.53       88.69     53.62 o 
  10  -3   9     1378.95     1607.41    137.27 o 
  11  -3   9     1442.94     1577.46    139.34 o 
  12  -3   9       57.99       40.55     47.87 o 
  13  -3   9        4.28       59.54     46.56 o 
  14  -3   9       19.04      -11.98     41.85 o 
 -11  -2   9     1597.48     1884.23    287.28 o 
 -10  -2   9     2658.05     2399.04    306.19 o 
  -9  -2   9      409.94      298.82     69.64 o 
  -8  -2   9      221.14      200.91     50.34 o 
  -7  -2   9     5095.24     4923.81    159.62 o 
  -6  -2   9     4767.79     4766.84    156.96 o 
  -5  -2   9      179.56      163.79     35.29 o 
  -4  -2   9     3235.73     3391.41    101.92 o 
  -3  -2   9     6318.75     6569.28    156.48 o 
  -2  -2   9     5913.86     5906.60    122.79 o 
  -1  -2   9      144.72      201.10     29.38 o 
   0  -2   9     3519.32     3465.23    123.65 o 
   1  -2   9    10123.85    10165.97    187.77 o 
   2  -2   9        9.26       22.00     24.45 o 
   3  -2   9     2028.42     1920.45     95.10 o 
   4  -2   9     3116.80     2878.70    165.88 o 
   5  -2   9      330.39      331.61     70.71 o 
   6  -2   9      696.75      694.02     94.25 o 
   7  -2   9      534.40      485.01     80.94 o 
   8  -2   9     1185.06     1068.79    113.50 o 
   9  -2   9       53.78       74.13     45.93 o 
  10  -2   9      350.20      417.55     77.06 o 
  11  -2   9      111.20       76.02     50.30 o 
  12  -2   9       19.34       38.15     47.75 o 
  13  -2   9      633.85      573.98     94.84 o 
  14  -2   9       99.70       93.54     57.27 o 
 -11  -1   9     1393.62     1401.82    279.00 o 
 -10  -1   9     2446.74     2200.90    271.47 o 
  -9  -1   9     1270.97     1255.97     86.30 o 
  -8  -1   9      168.06      131.73     39.88 o 
  -7  -1   9     4490.13     4624.88    135.04 o 
  -6  -1   9     3478.36     3406.98    109.65 o 
  -5  -1   9      325.81      408.60     35.27 o 
  -4  -1   9     2592.42     2343.86     88.57 o 
  -3  -1   9     3545.54     3660.26     81.95 o 
  -2  -1   9     1924.72     1829.16     62.26 o 
  -1  -1   9      444.63      479.71     34.27 o 
   0  -1   9      873.39      919.15     48.41 o 
   1  -1   9       79.95       71.29     22.39 o 
   2  -1   9        2.28       12.26     24.12 o 
   3  -1   9      307.62      339.61     36.21 o 
   4  -1   9       44.40       63.25     34.73 o 
   5  -1   9      143.68      236.03     61.98 o 
   6  -1   9      390.65      432.85     78.15 o 
   7  -1   9       80.58       43.84     44.04 o 
   8  -1   9        9.69      -20.52     31.17 o 
   9  -1   9      564.63      501.99     84.06 o 
  10  -1   9       69.26       84.52     50.34 o 
  11  -1   9     1381.28     1384.65    136.37 o 
  12  -1   9     1209.05     1296.19    137.37 o 
  13  -1   9       39.17       52.08     51.28 o 
  14  -1   9     1360.37     1383.68    142.79 o 
  15  -1   9      997.48      996.57    124.46 o 
 -10   0   9      481.27      464.93     60.63 o 
  -9   0   9      637.54      668.09     67.53 o 
  -8   0   9        5.20       28.72     49.60 o 
  -7   0   9      969.24     1027.68     75.03 o 
  -6   0   9      188.43      173.82     38.19 o 
  -5   0   9      123.78      115.87     60.64 o 
  -4   0   9      186.56      194.94     32.11 o 
  -3   0   9        5.44        3.77     20.77 o 
  -2   0   9      166.10      154.19     24.41 o 
  -1   0   9      442.71      609.69     41.23 o 
   0   0   9      316.49      406.14     35.56 o 
   1   0   9      475.15      544.46     36.03 o 
   2   0   9     1484.07     1381.67     69.21 o 
   3   0   9      309.19      348.37     40.54 o 
   4   0   9      802.38      838.89     75.75 o 
   5   0   9     2096.84     1737.07    149.52 o 
   6   0   9       35.39       41.40     43.71 o 
   7   0   9      936.09      782.28    101.61 o 
   8   0   9     4332.75     4225.56    203.59 o 
   9   0   9      766.83      852.30    105.02 o 
  10   0   9      346.20      193.92     60.66 o 
  11   0   9     6659.50     6068.33    261.27 o 
  12   0   9     2537.69     2612.28    168.04 o 
  13   0   9       52.66       91.99     56.81 o 
  14   0   9      980.17      972.08    122.41 o 
  15   0   9     2980.11     3018.22    190.17 o 
 -10   1   9        0.36      -15.08     41.65 o 
  -9   1   9      139.26      169.85     51.62 o 
  -8   1   9      121.15      188.35     42.35 o 
  -7   1   9       36.26       67.08     32.33 o 
  -6   1   9       77.95       35.13     27.30 o 
  -5   1   9       75.23       79.72     29.61 o 
  -4   1   9       23.05       17.70     21.65 o 
  -3   1   9     1084.61     1055.12     49.65 o 
  -2   1   9     4068.33     4075.36    109.98 o 
  -1   1   9        0.11       -9.09     15.91 o 
   0   1   9     5728.73     5531.83    107.47 o 
   1   1   9     9032.67     9075.14    131.13 o 
   2   1   9      728.49      864.47     41.82 o 
   3   1   9      467.09      534.94     44.91 o 
   4   1   9    12089.31    11649.05    214.61 o 
   5   1   9     4996.28     5118.69    114.00 o 
   6   1   9      243.51      213.00     62.71 o 
   7   1   9     2341.84     2166.77    147.32 o 
   8   1   9     9015.16     8767.49    322.20 o 
   9   1   9     9769.10     9150.05    332.00 o 
  10   1   9       16.48       -9.99     36.04 o 
  11   1   9     2975.23     2968.10    176.01 o 
  12   1   9     3803.22     3863.13    205.67 o 
  13   1   9      128.75       88.53     54.88 o 
  14   1   9     1066.11     1048.09    129.00 o 
  15   1   9     1665.19     1638.90    164.08 o 
  16   1   9      880.73      691.47    110.94 o 
 -10   2   9      810.27      750.29     96.17 o 
  -9   2   9      888.21      799.22     91.13 o 
  -8   2   9        2.48       -3.75     35.81 o 
  -7   2   9      570.14      568.98     59.49 o 
  -6   2   9     3283.70     3383.67    114.56 o 
  -5   2   9     2843.32     2866.01     98.46 o 
  -4   2   9      250.45      308.43     40.97 o 
  -3   2   9     4979.33     5161.98    112.07 o 
  -2   2   9     6081.07     5788.61    102.87 o 
  -1   2   9      738.95      734.55     40.67 o 
   0   2   9     3883.34     3559.31    143.70 o 
   1   2   9    15201.36    14914.90    236.38 o 
   2   2   9     5943.85     5797.31     99.36 o 
   3   2   9      930.65      934.50     48.12 o 
   4   2   9    10383.33    10224.17    192.84 o 
   5   2   9     8656.94     8397.48    169.63 o 
   6   2   9     1717.01     1665.94     63.18 o 
   7   2   9     1536.21     1488.90    140.41 o 
   8   2   9     7401.52     7267.25    287.45 o 
   9   2   9     1800.23     1753.58    154.18 o 
  10   2   9      221.55      205.41     65.18 o 
  11   2   9     1230.98     1254.37    136.63 o 
  12   2   9     2003.36     1789.35    163.86 o 
  13   2   9      111.65       -2.83     44.13 o 
  14   2   9      255.10      197.51     71.35 o 
  15   2   9      729.10      762.27    118.92 o 
  16   2   9      265.15      246.87     79.48 o 
 -10   3   9     1697.93     1557.98    186.64 o 
  -9   3   9     2192.37     2140.67    129.87 o 
  -8   3   9       77.64       69.83     39.50 o 
  -7   3   9     1800.29     2081.57    116.77 o 
  -6   3   9     3325.61     3236.43    133.18 o 
  -5   3   9     1942.98     1976.09     92.74 o 
  -4   3   9       30.10       -5.93     23.75 o 
  -3   3   9     7444.54     7361.42    170.27 o 
  -2   3   9     6387.66     6532.95    127.68 o 
  -1   3   9     1651.02     1741.68     62.71 o 
   0   3   9     2819.94     2765.16     66.61 o 
   1   3   9     9557.22     9671.05    154.09 o 
   2   3   9     4120.55     4057.46    117.29 o 
   3   3   9      466.73      495.32     36.47 o 
   4   3   9     7797.97     7404.95    154.11 o 
   5   3   9     9430.82     9035.04    173.90 o 
   6   3   9     1390.38     1552.93     71.70 o 
   7   3   9      181.94      128.96     34.67 o 
   8   3   9     1300.10     1213.15    130.37 o 
   9   3   9      777.58      822.89    111.23 o 
  10   3   9      150.90      116.95     58.94 o 
  11   3   9       66.58       63.03     51.58 o 
  12   3   9      378.49      427.63     91.61 o 
  13   3   9       65.35       47.59     50.74 o 
  14   3   9       10.00      -78.23     40.75 o 
  15   3   9       64.53       21.72     51.37 o 
  16   3   9       49.86        1.94     51.00 o 
  -9   4   9     2347.08     2398.26    157.82 o 
  -8   4   9      610.86      577.65     68.11 o 
  -7   4   9     1337.67     1376.11    133.08 o 
  -6   4   9     3731.42     4130.64    141.25 o 
  -5   4   9     2803.90     2862.13    113.83 o 
  -4   4   9        1.98      -16.91     20.17 o 
  -3   4   9     3545.43     3497.16    104.28 o 
  -2   4   9     3864.44     3663.96    127.78 o 
  -1   4   9      346.39      349.01     28.19 o 
   0   4   9      345.27      315.70     30.62 o 
   1   4   9     2780.53     2751.57     62.33 o 
   2   4   9     4990.72     5232.84     96.33 o 
   3   4   9        3.44      -16.84     16.99 o 
   4   4   9     2734.12     2691.87     63.78 o 
   5   4   9      435.90      470.31     46.86 o 
   6   4   9       40.52       27.61     24.24 o 
   7   4   9      584.51      609.33     51.34 o 
   8   4   9      285.94      456.69     41.72 o 
   9   4   9      300.12      287.49     51.60 o 
  10   4   9      542.27      539.29     95.85 o 
  11   4   9      378.71       99.73     57.19 o 
  12   4   9     1639.20     1776.41    169.60 o 
  13   4   9      373.05      313.80     83.50 o 
  14   4   9        3.03      -12.99     49.20 o 
  15   4   9     1397.05     1534.43    169.48 o 
  16   4   9     2255.56     2177.46    208.08 o 
  17   4   9       59.58       98.72     71.58 o 
  -9   5   9     1516.95     1578.65    207.45 o 
  -8   5   9      354.53      267.87     55.36 o 
  -7   5   9      530.54      549.82     87.99 o 
  -6   5   9     1691.75     1685.95    103.62 o 
  -5   5   9      835.31      725.16     92.69 o 
  -4   5   9       57.29       63.00     31.69 o 
  -3   5   9       52.38       65.38     27.69 o 
  -2   5   9      867.67      840.77     54.81 o 
  -1   5   9       11.49       27.75     23.31 o 
   0   5   9       58.24       71.26     19.00 o 
   1   5   9        3.56        6.10     14.95 o 
   2   5   9      894.35      884.00     38.82 o 
   3   5   9        0.92       -5.83     15.62 o 
   4   5   9      389.87      341.05     37.07 o 
   5   5   9     2814.22     2702.97     81.34 o 
   6   5   9     2581.22     2477.33     86.87 o 
   7   5   9       24.43        3.98     23.61 o 
   8   5   9     3034.91     3060.90    100.52 o 
   9   5   9     3745.63     3807.47    118.81 o 
  10   5   9     1182.14     1309.86    203.32 o 
  11   5   9     3922.77     3859.78    218.36 o 
  12   5   9     5472.80     5676.50    274.53 o 
  13   5   9      248.38      256.90     82.60 o 
  14   5   9       74.23       38.11     57.32 o 
  15   5   9     1431.53     1477.00    166.87 o 
  16   5   9     2514.33     2225.96    215.03 o 
  17   5   9      454.59      399.48    103.43 o 
  -8   6   9      103.86      169.36     56.98 o 
  -7   6   9       15.08       21.50     35.14 o 
  -6   6   9      106.67      128.83     42.72 o 
  -5   6   9      201.51      169.67     42.89 o 
  -4   6   9        4.79       -1.45     27.08 o 
  -3   6   9      256.69      237.22     43.01 o 
  -2   6   9     1143.65     1149.56     65.19 o 
  -1   6   9     2170.68     2180.01     78.14 o 
   0   6   9     1296.59     1250.91     64.48 o 
   1   6   9     4987.82     4876.06     81.12 o 
   2   6   9     2053.08     2012.10     51.68 o 
   3   6   9       95.08       87.96     19.93 o 
   4   6   9      277.30      307.73     36.67 o 
   5   6   9     7587.11     7796.52    153.19 o 
   6   6   9     5811.89     5625.36    110.55 o 
   7   6   9       49.40       55.95     24.24 o 
   8   6   9     5767.09     5779.39    116.57 o 
   9   6   9     5476.61     5404.01    138.55 o 
  10   6   9      998.05      974.53     61.35 o 
  11   6   9      636.69      706.35    155.59 o 
  12   6   9     4591.60     4794.17    253.70 o 
  13   6   9     4464.63     4836.56    260.85 o 
  14   6   9        0.49      -55.46     44.56 o 
  15   6   9     2442.73     2413.94    218.44 o 
  16   6   9     2662.81     2544.76    234.28 o 
  17   6   9      288.08      288.09     95.81 o 
  -8   7   9       14.95       26.63     45.87 o 
  -7   7   9       87.14       92.04     42.27 o 
  -6   7   9      475.72      457.25     61.24 o 
  -5   7   9     2600.62     2598.84    123.67 o 
  -4   7   9     1017.45     1151.38    125.25 o 
  -3   7   9     1937.12     1951.68    105.45 o 
  -2   7   9     7014.33     7171.45    176.47 o 
  -1   7   9     1224.03     1313.77     68.68 o 
   0   7   9      236.73      222.79     30.40 o 
   1   7   9     6098.07     6095.70    158.39 o 
   2   7   9     8825.80     8611.72    118.15 o 
   3   7   9     2068.06     1965.62     57.53 o 
   4   7   9       94.61      108.03     22.01 o 
   5   7   9     6341.05     6589.05    125.54 o 
   6   7   9     7565.67     7306.14    133.99 o 
   7   7   9       15.05       71.91     27.61 o 
   8   7   9     3270.68     3412.52    100.39 o 
   9   7   9     3755.49     3982.43     94.06 o 
  10   7   9      947.61      929.46     72.02 o 
  11   7   9      932.23      853.90    111.38 o 
  12   7   9     4268.57     4191.37    171.10 o 
  13   7   9     1843.15     1960.07    191.40 o 
  14   7   9      469.56      437.72    101.58 o 
  15   7   9      460.64      573.91    118.31 o 
  16   7   9      625.31      623.53    126.13 o 
  17   7   9      378.26      372.71    103.00 o 
  -7   8   9       60.23       54.46     47.03 o 
  -6   8   9     1601.41     1313.04    172.05 o 
  -5   8   9     3059.22     2997.01    137.22 o 
  -4   8   9      936.22      905.55     94.20 o 
  -3   8   9      774.51      765.22     70.59 o 
  -2   8   9     4625.92     4516.42    140.16 o 
  -1   8   9     2052.61     1927.35     92.65 o 
   0   8   9      534.58      558.47     45.03 o 
   1   8   9     3680.71     3590.87     90.76 o 
   2   8   9     5167.88     5182.38    110.03 o 
   3   8   9     1704.01     1708.71     56.91 o 
   4   8   9     1428.86     1588.04     60.72 o 
   5   8   9     5345.64     5531.36    105.33 o 
   6   8   9     1782.80     1907.45     75.75 o 
   7   8   9      105.39       78.74     25.57 o 
   8   8   9     1562.63     1662.53     65.46 o 
   9   8   9     3937.47     4072.79     88.30 o 
  10   8   9      307.65      284.26     36.90 o 
  11   8   9      368.16      439.03     66.34 o 
  12   8   9     1602.41     1756.08     77.02 o 
  13   8   9      546.65      752.82     90.66 o 
  14   8   9      136.54       67.54     52.18 o 
  15   8   9       17.62        1.83     59.92 o 
  16   8   9      130.16       28.83     62.96 o 
  17   8   9       21.74       -7.52     65.11 o 
  -7   9   9       95.89      119.67     54.48 o 
  -6   9   9      608.82      641.76     85.95 o 
  -5   9   9     1508.53     1492.07    107.20 o 
  -4   9   9     1125.67     1130.80     89.96 o 
  -3   9   9      720.13      825.51     80.85 o 
  -2   9   9     5689.25     5675.67    234.82 o 
  -1   9   9     4605.08     4551.00    127.65 o 
   0   9   9        0.48       35.97     26.43 o 
   1   9   9     3039.39     3054.66    102.33 o 
   2   9   9     3745.44     3588.36    101.55 o 
   3   9   9      268.02      322.40     38.19 o 
   4   9   9      136.93       85.17     24.47 o 
   5   9   9      512.33      542.38     40.63 o 
   6   9   9      489.86      583.82     46.31 o 
   7   9   9      220.46      244.53     41.32 o 
   8   9   9        0.12        1.22     29.33 o 
   9   9   9       14.47       42.12     25.94 o 
  10   9   9       70.76       53.63     27.26 o 
  11   9   9      256.14      297.67     44.72 o 
  12   9   9      252.24      238.72     61.11 o 
  13   9   9       33.84       15.19     29.93 o 
  14   9   9       21.36       60.68     48.31 o 
  15   9   9      151.93      204.41     65.35 o 
  16   9   9      639.63      494.73    100.92 o 
  17   9   9      723.89      853.62    151.91 o 
  -6  10   9      785.60      726.18     82.06 o 
  -5  10   9     1159.41     1336.67    126.97 o 
  -4  10   9      236.54      230.53     46.66 o 
  -3  10   9       10.25       28.97     30.63 o 
  -2  10   9      333.38      299.84     48.06 o 
  -1  10   9      968.31     1166.63     84.30 o 
   0  10   9        0.47        4.23     26.71 o 
   1  10   9        1.21       -1.88     25.21 o 
   2  10   9      169.56      159.66     31.58 o 
   3  10   9       62.56       45.79     28.58 o 
   4  10   9      121.97       62.73     33.20 o 
   5  10   9      529.24      508.04     38.74 o 
   6  10   9      254.05      203.58     30.32 o 
   7  10   9       47.93       31.54     31.19 o 
   8  10   9      372.33      385.78     65.52 o 
   9  10   9     1083.54     1209.30     75.61 o 
  10  10   9      957.81      934.89     66.84 o 
  11  10   9        2.71      -30.68     28.09 o 
  12  10   9     1487.56     1527.75     96.47 o 
  13  10   9     2565.21     2643.57    116.72 o 
  14  10   9      792.19      669.74     93.17 o 
  15  10   9       36.98       91.88     53.69 o 
  16  10   9     2652.94     2629.90    244.98 o 
  17  10   9      819.87      856.94    167.73 o 
  -5  11   9       20.63      -21.99     42.02 o 
  -4  11   9       38.78       97.69     47.26 o 
  -3  11   9      267.93      226.10     58.65 o 
  -2  11   9        0.58       10.14     31.22 o 
  -1  11   9      149.73      114.21     36.91 o 
   0  11   9       87.03       62.44     31.44 o 
   1  11   9      380.86      342.26     71.86 o 
   2  11   9      683.49      648.92     57.12 o 
   3  11   9      715.80      745.30     63.36 o 
   4  11   9       31.62      -22.73     27.40 o 
   5  11   9      977.08      945.11     64.84 o 
   6  11   9     4922.81     4965.14    137.33 o 
   7  11   9      728.23      724.56     60.21 o 
   8  11   9     1020.28     1068.24     80.08 o 
   9  11   9     7262.47     7459.97    221.05 o 
  10  11   9     3736.83     3824.45    117.78 o 
  11  11   9      189.34      109.94     39.67 o 
  12  11   9     1104.27     1169.72     93.10 o 
  13  11   9     2711.08     2841.17    141.13 o 
  14  11   9     1811.77     1927.70    119.33 o 
  15  11   9      104.25       55.96     80.58 o 
  16  11   9      988.97     1107.99    179.33 o 
  17  11   9     1557.40     1971.73    236.31 o 
  -4  12   9      386.14      393.10     67.11 o 
  -3  12   9       45.15       16.10     31.77 o 
  -2  12   9     1242.61     1280.19     96.25 o 
  -1  12   9     1311.04     1288.63     97.67 o 
   0  12   9      908.46      817.44     71.05 o 
   1  12   9       73.93       54.78     35.66 o 
   2  12   9     3125.66     3074.74    123.37 o 
   3  12   9     2418.75     2440.71    146.68 o 
   4  12   9      597.82      559.42     62.65 o 
   5  12   9     2925.85     3074.03    115.83 o 
   6  12   9     6006.31     6074.39    184.33 o 
   7  12   9     1655.98     1837.98     83.05 o 
   8  12   9      601.29      698.81     61.60 o 
   9  12   9     4474.82     4298.48    169.15 o 
  10  12   9     4270.74     4157.67    129.68 o 
  11  12   9      248.80      263.64     47.90 o 
  12  12   9      645.22      755.38     68.26 o 
  13  12   9     1756.53     1785.24    116.93 o 
  14  12   9      954.81      986.97    101.40 o 
  15  12   9        0.34      -13.07     44.06 o 
  16  12   9      820.65      876.53    161.99 o 
  -3  13   9       12.33       -7.79     37.91 o 
  -2  13   9      861.70      923.79     82.09 o 
  -1  13   9     3672.56     3552.15    139.75 o 
   0  13   9      743.89      773.99    106.15 o 
   1  13   9      291.06      283.99     48.56 o 
   2  13   9     2989.90     3283.69    132.96 o 
   3  13   9     2385.07     2413.31    128.29 o 
   4  13   9      191.82      248.91     49.67 o 
   5  13   9     1312.13     1533.55    111.51 o 
   6  13   9     6156.53     6182.72    166.40 o 
   7  13   9     2132.08     2073.60    102.48 o 
   8  13   9       27.31        5.66     41.55 o 
   9  13   9     1068.14     1174.04     77.84 o 
  10  13   9     2319.04     2310.85    104.72 o 
  11  13   9      158.42      184.69     47.11 o 
  12  13   9      174.29      172.01     45.75 o 
  13  13   9      383.53      277.41     62.09 o 
  14  13   9      734.73      726.88     92.71 o 
  15  13   9        1.99      -10.43     49.07 o 
  16  13   9      207.16      236.62    106.73 o 
  -2  14   9      930.69      781.08     85.94 o 
  -1  14   9     2532.81     2665.59    134.85 o 
   0  14   9     2000.33     1874.04    111.07 o 
   1  14   9       91.76       27.58     41.14 o 
   2  14   9     1893.61     1691.67    172.44 o 
   3  14   9     1402.76     1475.53    119.79 o 
   4  14   9      323.91      281.36     54.56 o 
   5  14   9       56.31       33.23     37.90 o 
   6  14   9      900.61      808.01     75.86 o 
   7  14   9      473.54      348.81     57.41 o 
   8  14   9        1.61      -15.20     46.75 o 
   9  14   9        4.31       10.82     37.74 o 
  10  14   9      256.90      155.84     45.17 o 
  11  14   9        1.55       12.79     37.58 o 
  12  14   9        3.34      -69.43     35.45 o 
  13  14   9       33.99       -1.51     39.48 o 
  14  14   9        5.74      -25.94     46.77 o 
  15  14   9        2.74      -25.33     65.27 o 
  16  14   9        9.28      -17.83     51.11 o 
  -1  15   9      678.19      703.15     83.33 o 
   0  15   9      261.68      189.72     56.78 o 
   1  15   9       19.10       -8.95     45.27 o 
   2  15   9        7.64       30.49     46.36 o 
   3  15   9      112.18      150.07     57.64 o 
   4  15   9      105.15      172.30     59.98 o 
   5  15   9       97.65       49.39     42.81 o 
   6  15   9        0.04       12.89     39.75 o 
   7  15   9      149.33       69.53     57.88 o 
   8  15   9      104.63       88.41     74.55 o 
   9  15   9       46.80       68.84     76.92 o 
  10  15   9      270.33      254.92     88.73 o 
  11  15   9      100.94      103.02     45.38 o 
  12  15   9        2.91        2.51     40.04 o 
  13  15   9      461.04      555.98     66.10 o 
  14  15   9      512.51      639.36     83.97 o 
  15  15   9       26.66       -8.75     54.71 o 
   1  16   9      139.96      174.26     65.41 o 
   2  16   9      102.52       65.04     67.92 o 
   3  16   9      467.30      416.75     79.62 o 
   4  16   9      213.33      205.18     69.98 o 
   5  16   9        2.05      -52.08     39.49 o 
   6  16   9      690.99      612.65    113.55 o 
   7  16   9      545.08      573.73    130.50 o 
   8  16   9      115.16       53.75     81.10 o 
   9  16   9      412.66      316.64     71.84 o 
  10  16   9     1094.36     1114.70    111.20 o 
  11  16   9       54.61       77.66     61.53 o 
  12  16   9       77.37       47.79     65.89 o 
  13  16   9     1152.10     1207.87     97.96 o 
  14  16   9     1309.96     1228.83     97.50 o 
   2  17   9      253.83      369.02     80.14 o 
   3  17   9     1125.64     1343.71    128.01 o 
   4  17   9      794.43      652.94     92.88 o 
   5  17   9       83.50       89.24     58.98 o 
   6  17   9     1856.72     1721.53    179.01 o 
   7  17   9     1161.41      885.85    253.14 o 
   8  17   9       83.98       46.69     79.59 o 
   9  17   9      578.61      395.52    121.01 o 
  10  17   9     2082.21     1781.46    345.12 o 
  11  17   9     1362.35     1063.92    147.52 o 
  12  17   9        1.78      -65.61     58.50 o 
  13  17   9     1324.11     1278.59    159.03 o 
   5  18   9       89.09       54.00     59.83 o 
   6  18   9     1195.26     1020.91    223.13 o 
   7  18   9     1791.07     1664.27    297.00 o 
   8  18   9      428.78       77.36     76.23 o 
   9  18   9       62.52       57.34     87.91 o 
  10  18   9     1116.30      736.00    313.83 o 
  11  18   9     2312.47     2156.21    320.33 o 
  -4 -13  10     1554.75     1985.86    235.01 o 
  -3 -13  10      500.77      567.63     87.46 o 
  -2 -13  10       16.21      -63.46     55.91 o 
  -1 -13  10     1559.28     1468.00    275.98 o 
   0 -13  10     2615.95     2538.13    189.44 o 
   1 -13  10      755.65      973.36    122.04 o 
   2 -13  10      422.84      353.16     81.84 o 
  -6 -12  10      898.41      991.33    176.89 o 
  -5 -12  10       73.55      250.14    117.14 o 
  -4 -12  10     2080.74     2655.06    261.47 o 
  -3 -12  10     2110.06     2199.62    216.30 o 
  -2 -12  10        1.08       23.38     89.78 o 
  -1 -12  10     1119.99     1316.41    405.07 o 
   0 -12  10     2095.82     2002.89    165.65 o 
   1 -12  10     1686.73     1761.95    158.39 o 
   2 -12  10       21.21       12.62     50.60 o 
   3 -12  10     1409.98     1104.73    117.23 o 
   4 -12  10     1859.00     1995.28    280.42 o 
  -7 -11  10     2439.11     2677.80    156.74 o 
  -6 -11  10     1500.11     1832.29    130.92 o 
  -5 -11  10       21.07       56.82     50.31 o 
  -4 -11  10     2899.04     3067.20    276.29 o 
  -3 -11  10     2416.87     2431.75    150.82 o 
  -2 -11  10      403.48      558.24    115.64 o 
  -1 -11  10      580.83      428.01     87.32 o 
   0 -11  10     2109.52     2331.65    172.98 o 
   1 -11  10      650.38      795.99    102.67 o 
   2 -11  10       28.35       95.84     54.72 o 
   3 -11  10      366.64      353.03    135.82 o 
   4 -11  10      387.84      280.72     66.44 o 
   5 -11  10        3.92       37.45     60.58 o 
   6 -11  10      169.98      117.21     76.37 o 
  -8 -10  10      212.61      247.25     76.47 o 
  -7 -10  10     1049.14     1118.10    120.86 o 
  -6 -10  10     1243.00     1240.65    116.93 o 
  -5 -10  10       23.38       33.97     50.08 o 
  -4 -10  10      600.21      635.26     75.67 o 
  -3 -10  10      326.55      252.69     94.97 o 
  -2 -10  10       84.10       77.72     51.00 o 
  -1 -10  10       19.93       94.59     58.31 o 
   0 -10  10       48.74       48.25     48.89 o 
   1 -10  10      110.86       25.69     48.58 o 
   2 -10  10        5.13       -7.99     58.74 o 
   3 -10  10       10.13       71.44     58.70 o 
   4 -10  10      122.90       85.94     67.90 o 
   5 -10  10       51.02       30.89     59.13 o 
   6 -10  10       17.98       10.62     57.70 o 
   7 -10  10      103.00       95.82     70.08 o 
  -9  -9  10        8.97      -32.64     39.84 o 
  -8  -9  10       42.68       63.64     55.73 o 
  -7  -9  10      119.91       29.16     71.65 o 
  -6  -9  10      106.52      161.43     65.53 o 
  -5  -9  10        0.03      -66.38     44.51 o 
  -4  -9  10       30.13       47.25     62.37 o 
  -3  -9  10       11.53       49.98     34.84 o 
  -2  -9  10      135.15      161.20     68.41 o 
  -1  -9  10       53.97       53.12    119.03 o 
   0  -9  10      539.82      436.36     78.71 o 
   1  -9  10      836.84      867.71    101.43 o 
   2  -9  10        4.45       -9.99     43.68 o 
   3  -9  10      891.03      826.45     95.61 o 
   4  -9  10     2210.80     2069.82    197.53 o 
   5  -9  10      964.44      868.06    130.37 o 
   6  -9  10       90.06       10.57     52.25 o 
   7  -9  10     2724.37     2687.18    187.86 o 
   8  -9  10     2213.44     1975.19    176.49 o 
   9  -9  10      129.24      116.20     68.30 o 
  -9  -8  10       85.92       92.68     53.18 o 
  -8  -8  10      146.12      145.17     48.69 o 
  -7  -8  10      494.20      481.27     60.17 o 
  -6  -8  10      247.45      257.96     60.12 o 
  -5  -8  10       58.13       90.51     52.57 o 
  -4  -8  10      538.85      643.91     83.56 o 
  -3  -8  10     2404.75     2510.78    113.01 o 
  -2  -8  10     1610.50     1475.10    105.37 o 
  -1  -8  10      141.43      103.93     57.35 o 
   0  -8  10     4005.53     3692.65    247.90 o 
   1  -8  10     4577.49     4330.62    263.46 o 
   2  -8  10      864.12      666.03    122.15 o 
   3  -8  10      675.47      484.22    106.25 o 
   4  -8  10     3033.96     3078.79    205.40 o 
   5  -8  10     2170.20     1973.39    182.03 o 
   6  -8  10       16.95      -17.20     49.48 o 
   7  -8  10     3693.65     3941.89    222.01 o 
   8  -8  10     3014.28     2906.96    185.08 o 
   9  -8  10      224.87      290.53     78.50 o 
  10  -8  10      533.40      525.44     92.26 o 
  -9  -7  10     1309.63     1416.56    113.87 o 
  -8  -7  10      136.44      170.21     49.11 o 
  -7  -7  10     1315.55     1449.75     92.33 o 
  -6  -7  10     2321.22     2693.62    113.82 o 
  -5  -7  10      332.46      361.21     49.24 o 
  -4  -7  10     1632.51     1884.25    133.73 o 
  -3  -7  10     4952.78     5205.67    226.38 o 
  -2  -7  10     1989.52     2025.39    109.04 o 
  -1  -7  10      208.38      255.72     47.93 o 
   0  -7  10     4849.31     4639.37    185.77 o 
   1  -7  10     2997.28     3188.10    216.04 o 
   2  -7  10     1240.23     1195.39    151.96 o 
   3  -7  10      130.90      177.73     70.67 o 
   4  -7  10     5891.67     5436.81    269.54 o 
   5  -7  10     3019.85     3055.78    195.68 o 
   6  -7  10      189.16      136.43     68.41 o 
   7  -7  10     2232.00     2090.73    179.34 o 
   8  -7  10     1680.14     1644.95    153.97 o 
   9  -7  10      742.40      845.66    112.23 o 
  10  -7  10      274.64      361.39     81.67 o 
  11  -7  10     1618.38     1597.22    142.45 o 
 -10  -6  10     2493.27     2353.24    202.94 o 
  -9  -6  10      672.26      556.84     80.47 o 
  -8  -6  10       59.32       71.27     48.67 o 
  -7  -6  10     1940.02     2081.91    114.31 o 
  -6  -6  10     3336.87     3582.51    119.42 o 
  -5  -6  10      925.98      922.83     69.79 o 
  -4  -6  10     2121.51     2068.73    121.67 o 
  -3  -6  10     5272.14     5523.74    334.03 o 
  -2  -6  10     3534.44     3203.56    117.45 o 
  -1  -6  10      122.30      110.07     60.17 o 
   0  -6  10     3437.44     3244.84    215.97 o 
   1  -6  10     3482.65     3397.78    219.41 o 
   2  -6  10      358.74      284.47     84.69 o 
   3  -6  10      806.17      723.63    116.77 o 
   4  -6  10     1727.56     1492.18    157.48 o 
   5  -6  10     3128.65     3148.65    193.39 o 
   6  -6  10        2.29      -52.04     39.10 o 
   7  -6  10      295.29      369.42     81.61 o 
   8  -6  10      353.78      518.97     90.52 o 
   9  -6  10        9.48      -22.84     44.34 o 
  10  -6  10       38.29       69.99     55.14 o 
  11  -6  10       44.92       33.71     50.26 o 
  12  -6  10        3.61        5.92     50.27 o 
 -10  -5  10     2532.73     2708.83    217.38 o 
  -9  -5  10     1510.96     1645.78    145.03 o 
  -8  -5  10        1.14      -30.26     37.90 o 
  -7  -5  10      936.89      967.11     76.28 o 
  -6  -5  10     3377.34     3415.76    115.58 o 
  -5  -5  10      740.21      714.61     63.04 o 
  -4  -5  10     1577.95     1648.41     86.87 o 
  -3  -5  10     2281.85     2298.22     99.81 o 
  -2  -5  10      418.07      392.07     53.93 o 
  -1  -5  10       22.26      -47.10     27.41 o 
   0  -5  10      283.78      291.89     41.20 o 
   1  -5  10     1585.08     1554.45    299.26 o 
   2  -5  10      134.41       47.82     58.39 o 
   3  -5  10       99.10       66.13     56.30 o 
   4  -5  10      220.66       70.67     58.84 o 
   5  -5  10      104.98       57.84     49.31 o 
   6  -5  10       11.25      -15.61     40.22 o 
   7  -5  10      288.13      226.44     70.54 o 
   8  -5  10     1568.73     1497.69    144.79 o 
   9  -5  10       73.21       19.31     49.51 o 
  10  -5  10        3.25       97.16     55.12 o 
  11  -5  10      369.94      368.10     79.92 o 
  12  -5  10     1240.26     1089.71    120.23 o 
 -10  -4  10      903.12      546.63    187.65 o 
  -9  -4  10      858.85      691.53     78.25 o 
  -8  -4  10      148.10      116.38     49.33 o 
  -7  -4  10      580.62      497.63     68.64 o 
  -6  -4  10      515.07      588.32     70.57 o 
  -5  -4  10      354.60      343.59     47.04 o 
  -4  -4  10        2.09       -0.97     27.86 o 
  -3  -4  10      171.77      215.56     38.31 o 
  -2  -4  10      278.77      372.71     37.32 o 
  -1  -4  10      363.95      338.45     45.63 o 
   0  -4  10      126.07       72.25     60.71 o 
   1  -4  10       98.90      141.54     30.98 o 
   2  -4  10      787.29      828.85    125.43 o 
   3  -4  10       90.68      -10.33     48.58 o 
   4  -4  10     3943.26     3690.99    208.68 o 
   5  -4  10     2760.16     2606.34    172.43 o 
   6  -4  10      480.64      543.61     92.63 o 
   7  -4  10      956.89     1036.23    120.09 o 
   8  -4  10     3473.26     3627.54    196.17 o 
   9  -4  10     3030.96     3505.71    190.23 o 
  10  -4  10        3.92        3.26     45.86 o 
  11  -4  10     1387.14     1581.20    148.13 o 
  12  -4  10     1922.47     1752.11    153.95 o 
  13  -4  10      901.26      860.12    110.74 o 
 -10  -3  10       31.68       27.00     60.55 o 
  -9  -3  10      128.38      162.71    132.29 o 
  -8  -3  10       51.61       79.84     46.42 o 
  -7  -3  10      148.13      159.05     49.23 o 
  -6  -3  10      703.44      688.35     61.50 o 
  -5  -3  10      259.91      227.27     41.88 o 
  -4  -3  10       14.66      -28.12     26.21 o 
  -3  -3  10      630.50      861.59     61.70 o 
  -2  -3  10     3933.65     4031.18    115.10 o 
  -1  -3  10      143.91      177.78     32.60 o 
   0  -3  10      305.82      364.35     36.19 o 
   1  -3  10     6509.41     6844.13    161.06 o 
   2  -3  10     3397.38     3300.89    125.26 o 
   3  -3  10        0.04        7.55     46.42 o 
   4  -3  10     4400.69     4329.56    225.17 o 
   5  -3  10     9515.17     8726.31    332.86 o 
   6  -3  10     1781.63     1603.98    147.00 o 
   7  -3  10       37.17       51.70     46.11 o 
   8  -3  10     7238.28     7191.20    291.71 o 
   9  -3  10     4317.32     4215.07    209.75 o 
  10  -3  10      137.72      126.56     58.01 o 
  11  -3  10      711.19      940.41    114.97 o 
  12  -3  10     1947.79     2274.14    157.48 o 
  13  -3  10      982.85     1008.00    121.38 o 
  14  -3  10      109.76       84.14     57.10 o 
 -10  -2  10      534.59      753.39    193.99 o 
  -9  -2  10      780.61      513.48    146.03 o 
  -8  -2  10      129.28       79.77     53.22 o 
  -7  -2  10     1090.56     1167.49     95.93 o 
  -6  -2  10     3842.36     3973.68    144.40 o 
  -5  -2  10     4369.87     4079.08    190.25 o 
  -4  -2  10      221.40      244.66     39.38 o 
  -3  -2  10     3477.11     3527.69    104.65 o 
  -2  -2  10     5037.09     4933.64    122.26 o 
  -1  -2  10     3824.08     4056.92     94.67 o 
   0  -2  10     2863.63     2680.34     82.77 o 
   1  -2  10     7609.38     7587.66    174.00 o 
   2  -2  10     3277.39     3180.85     99.94 o 
   3  -2  10     2464.96     2537.45    117.78 o 
   4  -2  10     2080.13     2187.90    156.85 o 
   5  -2  10     8815.83     8130.13    318.49 o 
   6  -2  10     2681.88     2385.22    160.83 o 
   7  -2  10     1283.32     1276.52    132.08 o 
   8  -2  10     4414.48     4628.98    222.03 o 
   9  -2  10     2394.03     2460.27    158.97 o 
  10  -2  10       89.42       34.33     47.13 o 
  11  -2  10     1718.26     2285.84    155.72 o 
  12  -2  10     3000.17     3064.93    183.39 o 
  13  -2  10      339.28      443.03     89.61 o 
  14  -2  10        0.27      -29.74     45.00 o 
 -10  -1  10     1326.76      951.23    206.47 o 
  -9  -1  10     2737.97     2607.27    316.07 o 
  -8  -1  10      586.05      493.97     82.68 o 
  -7  -1  10      479.38      489.60    109.84 o 
  -6  -1  10     4036.75     4582.79    155.95 o 
  -5  -1  10     3977.90     3805.67    158.41 o 
  -4  -1  10        8.71       -7.11     25.07 o 
  -3  -1  10     3267.62     3356.50    100.56 o 
  -2  -1  10     5293.56     5546.49    201.85 o 
  -1  -1  10     4382.38     4407.02    124.97 o 
   0  -1  10       34.02       17.33     20.48 o 
   1  -1  10    12111.98    11782.22    195.75 o 
   2  -1  10     9925.47     9850.13    202.00 o 
   3  -1  10      184.48      116.94     32.81 o 
   4  -1  10     3852.52     3720.42    140.23 o 
   5  -1  10     4507.18     4264.61    220.09 o 
   6  -1  10     1747.37     1745.64    155.60 o 
   7  -1  10      150.28       59.76     47.81 o 
   8  -1  10     1105.84     1037.19    120.29 o 
   9  -1  10     1194.58     1230.80    130.46 o 
  10  -1  10       84.98      108.94     56.12 o 
  11  -1  10       20.32       15.78     49.93 o 
  12  -1  10       63.49       43.86     53.17 o 
  13  -1  10      121.36      115.30     60.72 o 
  14  -1  10      368.45      421.56     88.71 o 
  15  -1  10      145.21      126.74     66.52 o 
 -10   0  10     1106.98      781.96    198.61 o 
  -9   0  10     4316.20     4078.65    208.82 o 
  -8   0  10     1328.90     1235.27     86.26 o 
  -7   0  10      275.22      319.01     49.15 o 
  -6   0  10     3768.57     4015.21    157.28 o 
  -5   0  10     3951.54     3914.34    110.15 o 
  -4   0  10      479.32      533.97     41.15 o 
  -3   0  10     2488.95     2425.11     69.50 o 
  -2   0  10     7297.70     7155.99    134.16 o 
  -1   0  10     4160.70     3975.34    105.49 o 
   0   0  10      150.20      141.02     27.28 o 
   1   0  10      525.60      504.44     44.25 o 
   2   0  10      604.72      553.92     49.65 o 
   3   0  10       50.13      104.31     32.48 o 
   4   0  10      377.84      368.54     40.45 o 
   5   0  10      121.92      211.64     48.02 o 
   6   0  10      118.42       26.02     46.49 o 
   7   0  10      176.36      287.14     71.63 o 
   8   0  10       86.78       28.22     44.26 o 
   9   0  10       34.42       62.84     45.28 o 
  10   0  10        0.24        7.59     38.33 o 
  11   0  10        6.83      -31.62     35.75 o 
  12   0  10      534.20      470.19     91.55 o 
  13   0  10      238.84      176.07     60.34 o 
  14   0  10       14.97        1.32     49.29 o 
  15   0  10      536.80      406.55     89.20 o 
  -9   1  10     1570.60     1501.42    123.11 o 
  -8   1  10      656.26      691.09     68.54 o 
  -7   1  10      464.85      461.09     55.73 o 
  -6   1  10     1727.05     1683.85    121.90 o 
  -5   1  10      387.01      335.72     46.81 o 
  -4   1  10       86.88       85.18     26.76 o 
  -3   1  10      237.89      256.40     30.14 o 
  -2   1  10      893.83      892.16     48.00 o 
  -1   1  10        6.34        8.23     18.39 o 
   0   1  10      137.16      116.23     23.10 o 
   1   1  10      201.64      134.14     28.35 o 
   2   1  10        3.21      -38.90     19.45 o 
   3   1  10      493.54      462.92     45.04 o 
   4   1  10      400.01      392.65     44.01 o 
   5   1  10      871.73      826.17     53.42 o 
   6   1  10      590.06      737.10     73.73 o 
   7   1  10        0.89       94.89     53.18 o 
   8   1  10      750.16      825.58    110.38 o 
   9   1  10     2332.06     2153.08    155.41 o 
  10   1  10      488.89      364.54     79.24 o 
  11   1  10      784.23      731.93    110.68 o 
  12   1  10     3420.42     3797.77    214.84 o 
  13   1  10     2874.56     3036.16    193.52 o 
  14   1  10      237.71      237.58     75.05 o 
  15   1  10     1065.51      934.80    129.65 o 
  16   1  10     2756.38     2648.24    187.04 o 
  -9   2  10      202.57      225.96     53.92 o 
  -8   2  10       26.31       57.31     38.14 o 
  -7   2  10      136.87      144.98     39.98 o 
  -6   2  10        0.79       23.34     29.49 o 
  -5   2  10        3.19       18.87     45.39 o 
  -4   2  10       14.44       -3.82     26.05 o 
  -3   2  10      547.18      553.29     46.87 o 
  -2   2  10      604.30      652.69     50.69 o 
  -1   2  10      218.87      242.22     29.07 o 
   0   2  10      115.68      170.53     26.18 o 
   1   2  10      844.45      873.24     51.72 o 
   2   2  10     6754.22     6632.69    135.31 o 
   3   2  10     1426.52     1437.61     64.40 o 
   4   2  10      380.70      496.41     47.45 o 
   5   2  10     4586.30     4337.69    143.58 o 
   6   2  10     5352.81     5187.85    122.90 o 
   7   2  10      918.00      930.31    118.43 o 
   8   2  10     4466.60     4277.02    218.93 o 
   9   2  10    10416.76    10623.89    386.52 o 
  10   2  10     1870.44     1946.58    173.92 o 
  11   2  10       44.98      176.46     65.37 o 
  12   2  10     2652.22     2349.35    168.18 o 
  13   2  10     3268.26     2893.02    191.07 o 
  14   2  10      127.45      145.54     68.85 o 
  15   2  10      854.90      592.67    111.93 o 
  16   2  10     1726.34     1369.80    156.57 o 
  -9   3  10      184.71      196.21     60.83 o 
  -8   3  10      914.45      878.36     94.43 o 
  -7   3  10       85.20      160.05     46.32 o 
  -6   3  10      480.42      515.52     58.18 o 
  -5   3  10     1596.86     1650.85     93.38 o 
  -4   3  10     1264.44     1348.81     81.60 o 
  -3   3  10       26.46       14.02     24.87 o 
  -2   3  10     1897.74     1959.90     74.74 o 
  -1   3  10     2996.10     2894.83     72.17 o 
   0   3  10      537.32      538.24     38.27 o 
   1   3  10     3595.14     3640.98     79.89 o 
   2   3  10    10426.11     9997.56    178.92 o 
   3   3  10     2752.69     2690.70     82.46 o 
   4   3  10      907.31      979.96     55.80 o 
   5   3  10     9939.30     9640.74    187.47 o 
   6   3  10    10194.92     9699.27    201.78 o 
   7   3  10      714.73      777.46     56.05 o 
   8   3  10     4514.84     4662.05    175.05 o 
   9   3  10     6000.07     6495.71    288.28 o 
  10   3  10     3237.27     3379.33    199.65 o 
  11   3  10      668.19      725.98    114.54 o 
  12   3  10     1562.57     1420.71    152.28 o 
  13   3  10     3166.21     3007.95    199.14 o 
  14   3  10      146.14      244.29     79.84 o 
  15   3  10      317.96      330.77     86.16 o 
  16   3  10      795.59      594.77    110.01 o 
  -8   4  10     1877.17     1883.10    121.59 o 
  -7   4  10       12.07      -25.26     31.96 o 
  -6   4  10     1175.20     1229.62     92.15 o
[truncated: 168,702 more chars]
